# Supplementary material for: N/S element transformation modulating lithospheric microbial communities by single-species manipulation
Source: Microbiome. 2023 May 16;11:107. doi: 10.1186/s40168-023-01553-7 (PMC10186816; doi:10.1186/s40168-023-01553-7)
Supplement: Supplementary file 3 — Additional file 2: Dataset S1. Geochemical measures and bacterial abundance of PW, oil and sandstone cores. [file 40168_2023_1553_MOESM2_ESM.xlsx]

## Sheet: Table S1. PW Samples
Table S1. Geochemical measures of production water samples (n = 143). Data is available for download in Bioproject: PRJNA838702.
Number	Sequencing ID	Sample ID	Well number	Sample date	SO42- Concentration (g/L)	NO3- Concentration (g/L)	Bacterial Cell Density (CFU/mL)	Culturable aerobes (CFU/mL)	Culturable anaerobes (CFU/mL)
1	1-001	Y6	#1	2020.5.22	N.D	N.D	2.17075e+06
2	1-002	Y7	#1	2020.5.23	N.D	N.D	359658
3	1-003	Y8	#1	2020.5.24	N.D	N.D	4.71571e+06
4	1-004	Y11	#1	2020.5.27	N.D	N.D	1.41354e+06
5	1-005-1	Y1	#1	2020.5.28	N.D	N.D	551476	61000	35000
6	1-005-2	Y10	#1	2020.5.28	N.D	N.D	1141.29
7	1-006-1	Y3	#1	2020.6.2	N.D	N.D	5.81482e+06
8	1-006-2	Y4	#1	2020.6.2	N.D	N.D	160561
9	1-007-1	Y22	#1	2020.6.4	N.D	N.D	No residual
10	1-007-2	Y23	#1	2020.6.4	N.D	N.D	3.20839e+06
11	1-008-1	Y24	#1	2020.6.7	N.D	N.D	1.14822e+07
12	1-008-2	Y25	#1	2020.6.7	N.D	N.D	9.48046e+06
13	1-009-1	Y26	#1	2020.6.9	N.D	N.D	1.3573e+07
14	1-009-2	Y27	#1	2020.6.9	N.D	N.D	8.52613e+06
15	1-010-1	Y28	#1	2020.6.15	N.D	N.D	No residual
16	1-010-2	Y29	#1	2020.6.15	N.D	N.D	No residual
17	1-011	Y60	#1	2020.8.3	3.22	N.D	No residual
18	1-011-2	Y61	#1	2020.8.3	3.51	N.D	7.13842e+06
19	1-012	Y62	#1	2020.8.7	3.41	N.D	1.06731e+07
20	1-012-2	Y63	#1	2020.8.7	3.325	N.D	9.39669e+06
21	1-013	Y76	#1	2020.8.14	1.252	N.D	23069.6
22	1-014	Y85	#1	2020.8.20	0.45	N.D	7.82716e+06
23	1-015	Y92	#1	2020.8.30	3.679	N.D	3.15068e+06
24	1-016	Y93	#1	2020.9.1	0.495	N.D	2.32723e+06
25	1-017	Y96	#1	2020.9.5	0.51	N.D	5.22477e+06
26	1-018	Y97	#1	2020.9.11	0.968	N.D	2.42404e+06
27	1-018-2	Y100	#1	2020.9.11	0.351	N.D	2.2293e+06
28	1-019	Y98	#1	2020.9.17	0.968	N.D	2.72286e+06
29	1-019-2	Y105	#1	2020.9.17	0.6383	0.5223	1.04355e+06
30	1-020	Y108	#1	2020.9.19	0.159	0.2961	217300
31	1-021	Y109	#1	2020.9.21	0.3244	0.0648	534169
32	1-022	Y112	#1	2020.9.23	0.2785	0.0459	259561
33	1-023	Y114	#1	2020.9.25	0.2671	0.0473	467609
34	1-024	Y116	#1	2020.9.27	0.3164	0.0566	299285
35	1-025	Y131	#1	2020.9.29	0.205	N.D	746075
36	1-026	Y132	#1	2020.9.30	0.226	0.057	759992
37	1-027	Y133	#1	2020.10.1	0.221	N.D	856342
38	1-028	Y134	#1	2020.10.2	0.304	0.121	1.0473e+06
39	1-029	Y135	#1	2020.10.3	0.2	N.D	894322
40	1-030	Y136	#1	2020.10.4	0.209	0.059	826199
41	1-031	Y137	#1	2020.10.5	0.202	N.D	973455
42	1-032	Y123	#1	2020.10.6	0.4326	N.D	1.89453e+06
43	1-033	Y146	#1	2020.10.7	0.2148	N.D	901493
44	1-034	Y147	#1	2020.10.8	0.21	N.D	950109
45	1-035	Y148	#1	2020.10.9	0.216	N.D	429628
46	1-1-1a	Y75	#1	2020.8.12	1.21	N.D	640625	277000	2100
47	1-1-1b	Y80	#1	2020.8.16	0.508	N.D	710394		4400
48	1-1-1c	Y84	#1	2020.8.20	0.468	N.D	574516
49	1-1-1d	Y88	#1	2020.8.24	0.686	N.D	1.88535e+06
50	1-1-1e	Y89	#1	2020.8.26	N.D	2.014	84570.5
51	2-001	Y14	#2	2020.5.22	N.D	N.D	5.4411e+06
52	2-002	Y15	#2	2020.5.24	N.D	N.D	35689.9
53	2-003	Y16	#2	2020.5.26	N.D	N.D	No residual
54	2-004	Y17	#2	2020.5.27	N.D	N.D	5933.93
55	2-005-1	Y2	#2	2020.5.28	N.D	N.D	2.22188e+06		7700
56	2-005-2	Y12	#2	2020.5.28	N.D	N.D	6.40897e+06
57	2-005-3	Y30	#2	2020.5.28	N.D	N.D	1.04027e+07
58	2-005-4	Y31	#2	2020.5.28	N.D	N.D	7.62178e+06
59	2-006-1	Y5	#2	2020.6.2	N.D	N.D	2.14545e+06
60	2-006-2	Y9	#2	2020.6.2	N.D	N.D	711587
61	2-007-1	Y32	#2	2020.6.4	N.D	N.D	No residual
62	2-007-2	Y33	#2	2020.6.4	N.D	N.D	1.18777e+07
63	2-007-3	Y34	#2	2020.6.4	N.D	N.D	1.18026e+07
64	2-007-4	Y35	#2	2020.6.4	N.D	N.D	1.15897e+07
65	2-008-1	Y36	#2	2020.6.7	N.D	N.D	2.35317e+07
66	2-008-2	Y37	#2	2020.6.7	N.D	N.D	No residual
67	2-009-1	Y38	#2	2020.6.9	N.D	N.D	1.95826e+07		7000
68	2-009-2	Y39	#2	2020.6.9	N.D	N.D	1.81094e+07
69	2-010-1	Y40	#2	2020.6.15	N.D	N.D	No residual	230000
70	2-010-2	Y41	#2	2020.6.15	N.D	N.D	1.83445e+07
71	2-011	Y50	#2	2020.7.23	N.D	N.D	3.29563e+07
72	2-011-2	Y51	#2	2020.7.23	N.D	N.D	4.8833e+07
73	2-012	Y77	#2	2020.8.14	0.011	N.D	2.1178e+06
74	2-013	Y124	#2	2020.9.28	0.0949	N.D	2.78494e+06
75	2-014	Y118	#2	2020.10.1	0.333	N.D	1.02484e+06
76	2-015	Y120	#2	2020.10.3	0.3689	0.0425	1.4982e+06
77	2-015-2	Y125	#2	2020.10.3	0.3703	N.D	2.9162e+06
78	3-001	Y18	#3	2020.5.23	N.D	N.D	Near Blank
79	3-002	Y19	#3	2020.5.23	N.D	N.D	Near Blank
80	3-003	Y20	#3	2020.5.26	N.D	N.D	1.00885e+07
81	3-004	Y21	#3	2020.5.27	N.D	N.D	No residual	317000	98000
82	3-005	Y13	#3	2020.5.28	N.D	N.D	1.3854e+07
83	3-006-1	Y42	#3	2020.6.4	N.D	N.D	8.29561e+06
84	3-006-2	Y43	#3	2020.6.4	N.D	N.D	No residual
85	3-007-1	Y44	#3	2020.6.7	N.D	N.D	2.86825e+07
86	3-007-2	Y45	#3	2020.6.7	N.D	N.D	4.06027e+07
87	3-008-1	Y46	#3	2020.6.9	N.D	N.D	2.59841e+07
88	3-008-2	Y47	#3	2020.6.9	N.D	N.D	1.09178e+07
89	3-009-1	Y48	#3	2020.6.15	N.D	N.D	No residual
90	3-009-2	Y49	#3	2020.6.15	N.D	N.D	1.87238e+07
91	3-010	Y52	#3	2020.7.7	N.D	N.D	No residual
92	3-010-2	Y53	#3	2020.7.7	N.D	N.D	7.32443e+06
93	3-011	Y54	#3	2020.7.23	N.D	N.D	4.49689e+07
94	3-011-2	Y55	#3	2020.7.23	N.D	N.D	2.42929e+07
95	3-012	Y64	#3	2020.8.3	2.63	N.D	1.70628e+07
96	3-012-2	Y65	#3	2020.8.3	3.315	N.D	1.40815e+07
97	3-013	Y66	#3	2020.8.7	2.365	N.D	2.42142e+07
98	3-013-2	Y67	#3	2020.8.7	2.29	N.D	1.01336e+07
99	3-014	Y78	#3	2020.8.14	0.646	N.D	2.9308e+06
100	3-015	Y138	#3	2020.10.10	0.155	0.986	4.21334e+06
101	3-1-3a	Y73	#3	2020.8.12	0.758	N.D	79345.8	250000	2900
102	3-1-3b	Y82	#3	2020.8.16	0.67	N.D	1.01728e+06
103	4-001	Y56	#4	2020.7.10	N.D	N.D	4.16343e+06
104	4-001-2	Y57	#4	2020.7.10	N.D	N.D	7.95583e+06
105	4-002	Y58	#4	2020.7.12	N.D	N.D	8.85046e+06
106	4-002-2	Y59	#4	2020.7.12	N.D	N.D	No residual
107	4-003	Y68	#4	2020.8.3	4.43	N.D	8.66989e+06
108	4-003-2	Y69	#4	2020.8.3	4.34	N.D	8.96223e+06
109	4-004	Y70	#4	2020.8.7	6.05	N.D	No residual
110	4-004-2	Y71	#4	2020.8.7	7.38	N.D	1.33076e+07	288000	4000
111	4-005	Y79	#4	2020.8.14	1.75	N.D	69009.7
112	4-006	Y86	#4	2020.8.20	1.05	N.D	723346		1100
113	4-007	Y91	#4	2020.8.30	2.905	N.D	4.52872e+06
114	4-008	Y94	#4	2020.9.1	1.784	N.D	1.62561e+06
115	4-009	Y95	#4	2020.9.5	1.075	N.D	7.18658e+06
116	4-010	Y101	#4	2020.9.11	0.707	N.D	5.03244e+06
117	4-010-2	Y102	#4	2020.9.11	0.679	N.D	2.61748e+06
118	4-011	Y106	#4	2020.9.17	0.5629	0.0608	405263
119	4-012	Y107	#4	2020.9.19	0.5657	0.1483	2.12854e+06
120	4-013	Y110	#4	2020.9.21	0.4884	0.0653	3.08018e+06
121	4-014	Y111	#4	2020.9.23	0.5333	0.0531	1.02037e+06
122	4-015	Y113	#4	2020.9.25	0.5218	0.0519	736553
123	4-016	Y115	#4	2020.9.27	0.4736	0.0445	877466
124	4-017	Y117	#4	2020.9.29	0.5964	0.0427	1.41075e+06
125	4-018	Y129	#4	2020.9.30	0.332	N.D	2.43047e+06
126	4-019	Y127	#4	2020.10.1	0.409	N.D	4.72073e+06
127	4-020	Y119	#4	2020.10.2	0.4177	N.D	1.48486e+06
128	4-021	Y121	#4	2020.10.3	0.3568	0.0369	1.08949e+06
129	4-022	Y122	#4	2020.10.4	0.4124	N.D	6.93117e+06
130	4-023	Y130	#4	2020.10.5	0.301	0.052	2.49095e+06
131	4-024	Y128	#4	2020.10.6	0.3472	N.D	631987
132	4-025	Y139	#4	2020.10.7	0.322	N.D	1.11915e+06
133	4-026	Y140	#4	2020.10.8	0.293	N.D	1.04746e+06
134	4-027	Y141	#4	2020.10.9	0.277	N.D	1.3598e+06
135	4-028	Y142	#4	2020.10.10	0.297	0.092	944366
136	4-029	Y143	#4	2020.10.11	0.274	0.065	1.14794e+06
137	4-030	Y144	#4	2020.10.12	0.2484	N.D	836597
138	4-031	Y145	#4	2020.10.13	0.2456	N.D	1.20024e+06
139	4-1-4a	Y74	#4	2020.8.12	1.32	N.D	443236	70000	30000
140	4-1-4b	Y81	#4	2020.8.16	1.42	N.D	No residual
141	4-1-4c	Y83	#4	2020.8.20	1.43	N.D	1.21708e+06
142	4-1-4d	Y87	#4	2020.8.24	0.343	N.D	1.02042e+06		1400
143	4-1-4e	Y90	#4	2020.8.26	0.084	1.504	470145
	Avg.						(6.31±0.81)×106	(2.13±0.40)×105	(1.76±0.88)×104

## Sheet: Table S2. Core Samples
Table S2. Geochemical measures of sandstone cores (n = 24). Data is available for download in Bioproject: PRJNA838702.
Well	Sequncing ID	Sample ID	Sampling Depth (m)	Temperature (℃)	Permeability (mD)	Oil content	Water content	Oil saturation	Cell densities of culturable aerobes (CFU/10mg)	Cell densities of culturable aerobes (CFU/g dry weight)	Cell densities of culturable anaerobes (CFU/10mg)	Cell densities of culturable anaerobes (CFU/g dry weight)	Ion concentration			Metal oxide concentration (wt%)																						Whole-rock mineral content (wt%)
													Cl-(mg/g)	SO42-(mg/g)	NO3-(mg/g)	SiO2	Al2O3	K2O	Na2O	Fe2O3	CaO	ZrO2	ZnO	V2O5	TiO2	SrO	SO3	RbO2	P2O5	NiO	Nb2O5	MoO3	MnO	MgO	CuO	Cr2O3	BaO	Quartz	Albite	Muscovite	Pyrite	Calcium Carbonate	Chloritoid	Orthoclase	Ankerite
1#	J1-01-1	JLY1-1#-01-1	185.73-186.11	15	1109	0.0472	0.1138	0.307					0.0576015	0.17062	0.0086415	70.82	16.09	4.232	3.176	2.546	1.01	0.039	0.0164	0.004	0.696	0.0252	0.233	0.0082	0.119	0.007	0.002	0.0159	0.0265	0.808	0.0257	0.018	0.0912	54.3	38.6	7.2	0	0	0	0	0
1#	J1-01-2	JLY1-1#-01-2	191.90-192.10	15		0.0905	0.0703	0.5788	81000	8.48345e+06	940	98449.9
1#	J1-02-1	JLY1-1#-02-1	196.50-196.85	15		0.1252	0.0484	0.734	151000	1.58148e+07	8800	921659	0.0486445	0.091298	0.0223115	68.62	17.45	4.033	2.43	4.106	0.865	0.0671	0.0124	0.014	0.736	0.0393	0.146	0.0136	0.113	0.003	0	0.001	0.0365	1.19	0.0113	0.007	0.0979	51.7	34.6	13.7	0	0	0	0	0
1#	J1-02-2	JLY1-1#-02-2	199.70-200.10	15		0.128	0.0342	0.8
1#	J1-03-1	JLY1-1#-03-1	198.60-199.00	15		0.1255	0.0247	0.8445	124000	1.2987e+07	10000	1.04734e+06	0.11438	0.0745235	0.0236055	71.47	15.95	4.176	2.923	2.77	0.776	0.0329	0.0083	0.004	0.554	0.0309	0.214	0.0108	0.0946	0.007	0	0.01	0.0281	0.829	0.008	0.018	0.087	56.6	31	12.4	0	0	0	0	0
1#	J1-03-2	JLY1-1#-03-2	200.90-201.30	15	2864	0.149	0.0238	0.87
1#	J1-04-1	JLY1-1#-04-1	199.00-199.40	15		0.1313	0.0505	0.7352
1#	J1-04-2	JLY1-1#-04-2	201.30-201.70	15		0.1278	0.0585	0.6998	4900	513196	1210	126728	0.0377335	0.043602	0.0067845	74.65	14.66	4.331	3.217	1.322	0.62	0.0267	0.005	0.003	0.374	0.0261	0.174	0.011	0.05	0.0108	0	0.009	0.0205	0.377	0	0.0278	0.082	59.7	40.3	0	0	0	0	0	0
1#	J1-05	JLY1-1#-05	200.50-200.90	15		0.144	0.0231	0.8695
2#	J2-01	JLY1-2#-01	192.34-192.53	15	2998	0.0342	0.1083	0.2462
2#	J2-02	JLY1-2#-02	194.80-195.05	15		0.0261	0.1153	0.19					0.016795	0.0051825	0.0018115	76.63	13.6	4.289	3.219	1.032	0.442	0.0154	0.0066	0.003	0.249	0.0214	0.041	0.0103	0.057	0.007	0	0.01	0.0163	0.248	0	0.015	0.0888	43.3	42.1	14.6	0	0	0	0	0
2#	J2-03	JLY1-2#-03	199.05-199.35	15		0.1431	0.0315	0.8248
2#	J2-04	JLY1-2#-04	200.60-200.90	15	1474	0.1338	0.0422	0.7666	170000	1.78048e+07	5480	573942
2#	J2-05	JLY1-2#-05	205.30-205.50	15	881	0.1189	0.0697	0.6385					0.095971	0.171025	0	71.97	16.56	3.893	2.83	2.2	0.502	0.0612	0.0079	0.01	0.707	0.0292	0.192	0.0124	0.05	0	0.001	0.002	0.0374	0.829	0.005	0	0.0851	53.8	34.2	11.9	0	0	0	0	0
3#	J3-01	JLY1-3#-01	191.80-192.30	15	2768.9	0.07	0.0962	0.4298
3#	J3-02	JLY1-3#-02	200.50-200.75	15		0.1521	0.0288	0.8453
3#	J3-03	JLY1-3#-03	201.53-202.83	15		0.0853	0.0859	0.5071
4#	J4-01	JLY1-4#-01	189.78-190.10	15	2963	0.0903	0.005	0.9497					0.030783	0.0448215	0.004715	70.23	15.7	4.035	2.91	2.663	0.798	0.07308	0.0111	0.01	0.691	0.0382	1.52	0.0125	0.119	0	0.002	0.002	0.0206	1.05	0.0123	0	0.081	53	37.3	9.7	0	0	0	0	0
4#	J4-02	JLY1-4#-02	193.29-193.51	15		0.08	0.025	0.7686
4#	J4-03	JLY1-4#-03	194.27-194.57	15		0.1083	0.0049	0.9584					0.008435	0.006842	0.0012005	75.85	14.13	4.325	3.367	1.057	0.436	0.0151	0.005	0.002	0.273	0.022	0.0613	0.0096	0.027	0.0096	0	0.012	0.012	0.277	0	0.021	0.0859	40.1	47.2	12.7	0	0	0	0	0
4#	J4-04	JLY1-4#-04	198.20-198.40	15		0.1182	0.0045	0.9642
4#	J4-05	JLY1-4#-05	201.10-201.40	15	2580	0.1522	0.0035	0.978	6900	722664	3000	314202
4#	J4-06	JLY1-4#-06	201.40-201.75	15		0.1548	0.0065	0.9609
4#	J4-07	JLY1-4#-07	202.45-202.56	15		0.0863	0.0098	0.9016
Avg.			185–205.5 m	15	2204.7 ± 315.8	10.93 ± 0.77%	4.52 ± 0.75%	72.37 ± 4.77%	(8.96 ± 2.92)×104	(9.39 ± 3.05)×106	(4.91 ± 1.58)×103	(5.14 ± 1.65)×105	0.0512929	0.0759892	0.00863375	72.53	15.5175	4.16425	3.009	2.212	0.681125	0.04131	0.0090875	0.00625	0.535	0.0290375	0.322663	0.01105	0.0787	0.00555	0.000625	0.0077375	0.0247375	0.701	0.0077875	0.01335	0.0873625	51.5625	38.1625	10.275	0	0	0	0	0
*Note: Cell densities of culturable oxic and anerobic bacteria were enumerated by plate-counting under strictly oxic and anaerobic conditions (See details in Supplementary Methods).

## Sheet: Table S3. Oil SARA analysis
Table S3. SARA analysis of heavy oil from field trails
Sample name	Alkanes, wt%	Aromatic, wt%	Nonhydrocarbons, wt%	Asphaltenes, wt%	Total recovery, wt%
Initial heavy oil extracted at perforation stage-1	30.17	18.39	39.66	7.47	95.69
Initial heavy oil extracted at perforation stage-2	19	14.41	28.38	27.95	89.74
Initial heavy oil extracted at perforation stage-3	29.11	17.03	30.1	9.7	85.94
Initial heavy oil extracted before bacterial modulation-May	16.67	12.37	14.78	16.13	59.95
Production oil sample after bacterial modulation-1	17.55	9.7	61.43	5.08	93.76
Production oil sample after bacterial modulation-2	13.31	3.99	65.4	4.37	87.07
Production oil sample after bacterial modulation-3	16.94	8.24	59.06	2.82	87.06
Production oil sample after bacterial modulation-4	44.56	11.9	30.24	3.23	89.92
Sample name	Alkanes, wt%	Aromatic, wt%	Nonhydrocarbons, wt%	Asphaltenes, wt%	Total recovery, wt%
Initial heavy oil composition- before May	23.74±3.45	15.55±1.34	28.23±5.12	15.31±4.60	82.83±7.89
oil composition after bacteiral modulation-Oct	23.09±7.22	8.46±1.67	54.03±8.04	3.88±0.52	89.45±1.59
*Note: mean±standard error of mean (SEM)

## Sheet: Table S4. qPCR original results
Table S4. qPCR original results on absolute quantification of bacterial cell density.
Sample number	Well	Fluor	Type	Replicate #	Threshold Cycle (Ct)	Ct Mean	Ct Std. Dev	Total CFU/80mL	CFU/mL	Starting Quantity (SQ)	Log Starting Quantity	SQ Mean	SQ Std. Dev.
Y148	A01	SYBR	Unkn	1	17.9188	17.7827	0.17014	3.43703e+07	429628	190.535	2.27997	181.597	11.0388
Y148	A02	SYBR	Unkn	1	17.8374	17.7827	0.17014	3.43703e+07	429628	184.999	2.26717	181.597	11.0388
Y148	A03	SYBR	Unkn	1	17.592	17.7827	0.17014	3.43703e+07	429628	169.258	2.22855	181.597	11.0388
Y147	B01	SYBR	Unkn	2	15.8928	15.4725	0.383203	7.60087e+07	950109	91.4506	1.96119	79.047	11.1973
Y147	B02	SYBR	Unkn	2	15.3822	15.4725	0.383203	7.60087e+07	950109	76.0065	1.88085	79.047	11.1973
Y147	B03	SYBR	Unkn	2	15.1425	15.4725	0.383203	7.60087e+07	950109	69.684	1.84313	79.047	11.1973
Y146	C01	SYBR	Unkn	3	15.9918	15.6254	0.319085	7.21195e+07	901493	94.7909	1.97677	83.3848	9.92289
Y146	C02	SYBR	Unkn	3	15.4757	15.6254	0.319085	7.21195e+07	901493	78.6246	1.89556	83.3848	9.92289
Y146	C03	SYBR	Unkn	3	15.4087	15.6254	0.319085	7.21195e+07	901493	76.7389	1.88502	83.3848	9.92289
Y145	D01	SYBR	Unkn	4	15.127	14.7922	0.390334	9.60191e+07	1.20024e+06	69.2946	1.8407	61.7821	8.50466
Y145	D02	SYBR	Unkn	4	14.8861	14.7922	0.390334	9.60191e+07	1.20024e+06	63.5032	1.8028	61.7821	8.50466
Y145	D03	SYBR	Unkn	4	14.3635	14.7922	0.390334	9.60191e+07	1.20024e+06	52.5486	1.72056	61.7821	8.50466
Y144	E01	SYBR	Unkn	5	15.9872	15.8429	0.381398	6.69277e+07	836597	94.6334	1.97604	90.3713	12.0346
Y144	E02	SYBR	Unkn	5	16.131	15.8429	0.381398	6.69277e+07	836597	99.6948	1.99867	90.3713	12.0346
Y144	E03	SYBR	Unkn	5	15.4104	15.8429	0.381398	6.69277e+07	836597	76.7856	1.88528	90.3713	12.0346
Y143	F01	SYBR	Unkn	6	15.3706	14.9219	0.448405	9.18351e+07	1.14794e+06	75.6873	1.87902	64.8989	10.5103
Y143	F02	SYBR	Unkn	6	14.9214	14.9219	0.448405	9.18351e+07	1.14794e+06	64.3186	1.80834	64.8989	10.5103
Y143	F03	SYBR	Unkn	6	14.4738	14.9219	0.448405	9.18351e+07	1.14794e+06	54.6908	1.73791	64.8989	10.5103
Y142	G01	SYBR	Unkn	7	15.9051	15.4901	0.48354	7.55493e+07	944366	91.8609	1.96313	79.8321	13.5162
Y142	G02	SYBR	Unkn	7	15.6061	15.4901	0.48354	7.55493e+07	944366	82.4299	1.91608	79.8321	13.5162
Y142	G03	SYBR	Unkn	7	14.9592	15.4901	0.48354	7.55493e+07	944366	65.2056	1.81428	79.8321	13.5162
Y141	H01	SYBR	Unkn	8	15.2752	14.4289	0.773432	1.08784e+08	1.3598e+06	73.1167	1.86402	55.2689	16.0004
Y141	H02	SYBR	Unkn	8	14.2527	14.4289	0.773432	1.08784e+08	1.3598e+06	50.4808	1.70313	55.2689	16.0004
Y141	H03	SYBR	Unkn	8	13.7588	14.4289	0.773432	1.08784e+08	1.3598e+06	42.2093	1.62541	55.2689	16.0004
Y140	A04	SYBR	Unkn	9	15.1413	15.1886	0.0597691	8.37964e+07	1.04746e+06	69.6536	1.84294	70.8678	1.54188
Y140	A05	SYBR	Unkn	9	15.2557	15.1886	0.0597691	8.37964e+07	1.04746e+06	72.6026	1.86095	70.8678	1.54188
Y140	A06	SYBR	Unkn	9	15.1686	15.1886	0.0597691	8.37964e+07	1.04746e+06	70.3471	1.84725	70.8678	1.54188
Y139	B04	SYBR	Unkn	10	15.013	14.9958	0.100768	8.95319e+07	1.11915e+06	66.4904	1.82276	66.1075	2.40214
Y139	B05	SYBR	Unkn	10	15.0869	14.9958	0.100768	8.95319e+07	1.11915e+06	68.2952	1.83439	66.1075	2.40214
Y139	B06	SYBR	Unkn	10	14.8876	14.9958	0.100768	8.95319e+07	1.11915e+06	63.5369	1.80303	66.1075	2.40214
Y138	C04	SYBR	Unkn	11	11.4014	11.1369	0.230035	3.37067e+08	4.21334e+06	17.9675	1.25449	16.3641	1.39373
Y138	C05	SYBR	Unkn	11	10.9834	11.1369	0.230035	3.37067e+08	4.21334e+06	15.4426	1.18872	16.3641	1.39373
Y138	C06	SYBR	Unkn	11	11.0259	11.1369	0.230035	3.37067e+08	4.21334e+06	15.6822	1.19541	16.3641	1.39373
Y137	D04	SYBR	Unkn	12	15.8643	15.4018	0.415443	7.78764e+07	973455	90.5112	1.9567	77.1396	11.9181
Y137	D05	SYBR	Unkn	12	15.2811	15.4018	0.415443	7.78764e+07	973455	73.2717	1.86494	77.1396	11.9181
Y137	D06	SYBR	Unkn	12	15.0602	15.4018	0.415443	7.78764e+07	973455	67.6358	1.83018	77.1396	11.9181
Y136	E04	SYBR	Unkn	13	15.9797	15.8793	0.18093	6.60959e+07	826199	94.3764	1.97486	91.1327	5.857
Y136	E05	SYBR	Unkn	13	15.9877	15.8793	0.18093	6.60959e+07	826199	94.6502	1.97612	91.1327	5.857
Y136	E06	SYBR	Unkn	13	15.6704	15.8793	0.18093	6.60959e+07	826199	84.3715	1.9262	91.1327	5.857
Y135	F04	SYBR	Unkn	14	15.9093	15.6486	0.234003	7.15457e+07	894322	91.9997	1.96379	83.9119	7.2276
Y135	F05	SYBR	Unkn	14	15.4567	15.6486	0.234003	7.15457e+07	894322	78.0852	1.89257	83.9119	7.2276
Y135	F06	SYBR	Unkn	14	15.5799	15.6486	0.234003	7.15457e+07	894322	81.6507	1.91196	83.9119	7.2276
Y134	G04	SYBR	Unkn	15	15.1038	15.189	0.0890611	8.37843e+07	1.0473e+06	68.7129	1.83704	70.8921	2.29164
Y134	G05	SYBR	Unkn	15	15.2814	15.189	0.0890611	8.37843e+07	1.0473e+06	73.2816	1.865	70.8921	2.29164
Y134	G06	SYBR	Unkn	15	15.1817	15.189	0.0890611	8.37843e+07	1.0473e+06	70.6817	1.84931	70.8921	2.29164
Y133	H04	SYBR	Unkn	16	16.0005	15.775	0.246189	6.85074e+07	856342	95.09	1.97813	87.8599	7.75155
Y133	H05	SYBR	Unkn	16	15.812	15.775	0.246189	6.85074e+07	856342	88.8145	1.94848	87.8599	7.75155
Y133	H06	SYBR	Unkn	16	15.5123	15.775	0.246189	6.85074e+07	856342	79.6753	1.90132	87.8599	7.75155
Y132	A07	SYBR	Unkn	17	16.2947	16.1224	0.16706	6.07994e+07	759992	105.785	2.02442	99.5058	6.03772
Y132	A08	SYBR	Unkn	17	15.9611	16.1224	0.16706	6.07994e+07	759992	93.7422	1.97193	99.5058	6.03772
Y132	A09	SYBR	Unkn	17	16.1115	16.1224	0.16706	6.07994e+07	759992	98.9907	1.99559	99.5058	6.03772
Y131	B07	SYBR	Unkn	18	16.1174	16.1762	0.307391	5.9686e+07	746075	99.2053	1.99654	101.764	11.4878
Y131	B08	SYBR	Unkn	18	16.5087	16.1762	0.307391	5.9686e+07	746075	114.315	2.05811	101.764	11.4878
Y131	B09	SYBR	Unkn	18	15.9024	16.1762	0.307391	5.9686e+07	746075	91.7713	1.96271	101.764	11.4878
Y130	C07	SYBR	Unkn	19	12.6129	12.6669	0.146829	1.99276e+08	2.49095e+06	27.8688	1.44512	28.4455	1.5317
Y130	C08	SYBR	Unkn	19	12.833	12.6669	0.146829	1.99276e+08	2.49095e+06	30.1819	1.47975	28.4455	1.5317
Y130	C09	SYBR	Unkn	19	12.5546	12.6669	0.146829	1.99276e+08	2.49095e+06	27.2859	1.43594	28.4455	1.5317
Y129	D07	SYBR	Unkn	20	13.0414	12.7384	0.374098	1.94438e+08	2.43047e+06	32.5489	1.51254	29.3403	3.85427
Y129	D08	SYBR	Unkn	20	12.8535	12.7384	0.374098	1.94438e+08	2.43047e+06	30.4068	1.48297	29.3403	3.85427
Y129	D09	SYBR	Unkn	20	12.3203	12.7384	0.374098	1.94438e+08	2.43047e+06	25.065	1.39907	29.3403	3.85427
Y128	E07	SYBR	Unkn	21	16.4102	16.6593	0.2981	5.0559e+07	631987	110.307	2.0426	121.2	13.3341
Y128	E08	SYBR	Unkn	21	16.9896	16.6593	0.2981	5.0559e+07	631987	136.07	2.13376	121.2	13.3341
Y128	E09	SYBR	Unkn	21	16.5781	16.6593	0.2981	5.0559e+07	631987	117.224	2.06902	121.2	13.3341
Y127	F07	SYBR	Unkn	22	10.8723	10.8059	0.169497	3.77658e+08	4.72073e+06	14.8332	1.17123	14.4988	0.876263
Y127	F08	SYBR	Unkn	22	10.6133	10.8059	0.169497	3.77658e+08	4.72073e+06	13.5046	1.13048	14.4988	0.876263
Y127	F09	SYBR	Unkn	22	10.9322	10.8059	0.169497	3.77658e+08	4.72073e+06	15.1587	1.18066	14.4988	0.876263
Y125	G07	SYBR	Unkn	23	12.2751	12.2081	0.0766654	2.33296e+08	2.9162e+06	24.6582	1.39196	24.0725	0.665706
Y125	G08	SYBR	Unkn	23	12.1245	12.2081	0.0766654	2.33296e+08	2.9162e+06	23.3485	1.36826	24.0725	0.665706
Y125	G09	SYBR	Unkn	23	12.2246	12.2081	0.0766654	2.33296e+08	2.9162e+06	24.2109	1.38401	24.0725	0.665706
Y124	H07	SYBR	Unkn	24	12.2249	12.3421	0.101604	2.22795e+08	2.78494e+06	24.2136	1.38406	25.2755	0.920406
Y124	H08	SYBR	Unkn	24	12.3965	12.3421	0.101604	2.22795e+08	2.78494e+06	25.767	1.41106	25.2755	0.920406
Y124	H09	SYBR	Unkn	24	12.4049	12.3421	0.101604	2.22795e+08	2.78494e+06	25.8458	1.41239	25.2755	0.920406
Y123	A10	SYBR	Unkn	25	13.9878	13.4635	0.549885	1.51562e+08	1.89453e+06	45.8613	1.66145	38.4269	7.51967
Y123	A11	SYBR	Unkn	25	13.5117	13.4635	0.549885	1.51562e+08	1.89453e+06	38.5946	1.58653	38.4269	7.51967
Y123	A12	SYBR	Unkn	25	12.8912	13.4635	0.549885	1.51562e+08	1.89453e+06	30.8247	1.4889	38.4269	7.51967
Y122	B10	SYBR	Unkn	26	9.76011	9.68796	0.438768	5.54493e+08	6.93117e+06	9.91372	0.996237	9.73842	1.51374
Y122	B11	SYBR	Unkn	26	10.0862	9.68796	0.438768	5.54493e+08	6.93117e+06	11.1569	1.04754	9.73842	1.51374
Y122	B12	SYBR	Unkn	26	9.21759	9.68796	0.438768	5.54493e+08	6.93117e+06	8.14466	0.910873	9.73842	1.51374
10-1 Std.	C10	SYBR	Std	5	9.10102	9.15932	0.0655902		821000000	8.21	0.914343	8.21	0
10-1 Std.	C11	SYBR	Std	5	9.14662	9.15932	0.0655902		821000000	8.21	0.914343	8.21	0
10-1 Std.	C12	SYBR	Std	5	9.23034	9.15932	0.0655902		821000000	8.21	0.914343	8.21	0
10-2 Std.	D10	SYBR	Std	4	13.0637	13.2345	0.17748		82100000	82.1	1.91434	82.1	0
10-2 Std.	D11	SYBR	Std	4	13.418	13.2345	0.17748		82100000	82.1	1.91434	82.1	0
10-2 Std.	D12	SYBR	Std	4	13.2217	13.2345	0.17748		82100000	82.1	1.91434	82.1	0
10-3 Std.	E10	SYBR	Std	3	24.9006	25.2871	0.507644		8210000	821	2.91434	821	0
10-3 Std.	E11	SYBR	Std	3	25.862	25.2871	0.507644		8210000	821	2.91434	821	0
10-3 Std.	E12	SYBR	Std	3	25.0987	25.2871	0.507644		8210000	821	2.91434	821	0
10-4 Std.	F10	SYBR	Std	2	31.0078	29.0357	1.70926		821000	8210	3.91434	8210	0
10-4 Std.	F11	SYBR	Std	2	28.1176	29.0357	1.70926		821000	8210	3.91434	8210	0
10-4 Std.	F12	SYBR	Std	2	27.9817	29.0357	1.70926		821000	8210	3.91434	8210	0
10-5 Std.	G10	SYBR	Std	1	33.2763	33.0359	0.208956		82100	82100	4.91434	82100	0
10-5 Std.	G11	SYBR	Std	1	32.9333	33.0359	0.208956		82100	82100	4.91434	82100	0
10-5 Std.	G12	SYBR	Std	1	32.898	33.0359	0.208956		82100	82100	4.91434	82100	0
Con	H10	SYBR	NTC	1	36.6543	35.8267	0.796562			0	#NUM!	0	0
Con	H11	SYBR	NTC	1	35.0654	35.8267	0.796562			0	#NUM!	0	0
Con	H12	SYBR	NTC	1	35.7605	35.8267	0.796562			0	#NUM!	0	0
Second Batch
Y121	A01	SYBR	Unkn	1	17.7721	17.5394	0.622984	8.71591e+07	1.08949e+06	8.75328e+07	7.94217	9.87799e+07	2.70706e+07
Y121	A02	SYBR	Unkn	1	18.0126	17.5394	0.622984	8.71591e+07	1.08949e+06	7.91459e+07	7.89843	9.87799e+07	2.70706e+07
Y121	A03	SYBR	Unkn	1	16.8336	17.5394	0.622984	8.71591e+07	1.08949e+06	1.29661e+08	8.11281	9.87799e+07	2.70706e+07
Y120	B01	SYBR	Unkn	2	17.368	16.7458	0.543935	1.19856e+08	1.4982e+06	1.03666e+08	8.01564	1.36757e+08	2.90508e+07
Y120	B02	SYBR	Unkn	2	16.3605	16.7458	0.543935	1.19856e+08	1.4982e+06	1.58066e+08	8.19884	1.36757e+08	2.90508e+07
Y120	B03	SYBR	Unkn	2	16.509	16.7458	0.543935	1.19856e+08	1.4982e+06	1.48539e+08	8.17184	1.36757e+08	2.90508e+07
Y119	C01	SYBR	Unkn	3	17.2642	16.7681	0.692025	1.18789e+08	1.48486e+06	1.08272e+08	8.03452	1.37212e+08	4.21358e+07
Y119	C02	SYBR	Unkn	3	17.0625	16.7681	0.692025	1.18789e+08	1.48486e+06	1.1781e+08	8.07118	1.37212e+08	4.21358e+07
Y119	C03	SYBR	Unkn	3	15.9775	16.7681	0.692025	1.18789e+08	1.48486e+06	1.85553e+08	8.26847	1.37212e+08	4.21358e+07
Y118	D01	SYBR	Unkn	4	18.3843	17.6918	0.805607	8.19875e+07	1.02484e+06	6.77411e+07	7.83085	9.41199e+07	3.29669e+07
Y118	D02	SYBR	Unkn	4	17.8835	17.6918	0.805607	8.19875e+07	1.02484e+06	8.35409e+07	7.9219	9.41199e+07	3.29669e+07
Y118	D03	SYBR	Unkn	4	16.8077	17.6918	0.805607	8.19875e+07	1.02484e+06	1.31078e+08	8.11753	9.41199e+07	3.29669e+07
Y117	E01	SYBR	Unkn	5	17.1878	16.8957	0.625315	1.1286e+08	1.41075e+06	1.1179e+08	8.0484	1.29378e+08	3.58584e+07
Y117	E02	SYBR	Unkn	5	17.3214	16.8957	0.625315	1.1286e+08	1.41075e+06	1.05709e+08	8.02411	1.29378e+08	3.58584e+07
Y117	E03	SYBR	Unkn	5	16.1777	16.8957	0.625315	1.1286e+08	1.41075e+06	1.70634e+08	8.23207	1.29378e+08	3.58584e+07
Y116	F01	SYBR	Unkn	6	21.2849	20.7584	0.483018	2.39428e+07	299285	2.01107e+07	7.30343	2.54067e+07	4.95225e+06
Y116	F02	SYBR	Unkn	6	20.6544	20.7584	0.483018	2.39428e+07	299285	2.6187e+07	7.41809	2.54067e+07	4.95225e+06
Y116	F03	SYBR	Unkn	6	20.3358	20.7584	0.483018	2.39428e+07	299285	2.99225e+07	7.476	2.54067e+07	4.95225e+06
Y115	G04	SYBR	Unkn	7	18.285	18.0786	0.187251	7.01973e+07	877466	7.06149e+07	7.8489	7.71455e+07	5.95868e+06
Y115	G05	SYBR	Unkn	7	17.9197	18.0786	0.187251	7.01973e+07	877466	8.22867e+07	7.91533	7.71455e+07	5.95868e+06
Y115	G06	SYBR	Unkn	7	18.0311	18.0786	0.187251	7.01973e+07	877466	7.8535e+07	7.89506	7.71455e+07	5.95868e+06
Y114	H04	SYBR	Unkn	8	19.9698	19.6467	0.282459	3.74087e+07	467609	3.48777e+07	7.54255	4.01136e+07	4.58526e+06
Y114	H05	SYBR	Unkn	8	19.447	19.6467	0.282459	3.74087e+07	467609	4.34125e+07	7.63761	4.01136e+07	4.58526e+06
Y114	H06	SYBR	Unkn	8	19.5231	19.6467	0.282459	3.74087e+07	467609	4.20507e+07	7.62377	4.01136e+07	4.58526e+06
Y113	A04	SYBR	Unkn	9	18.1545	18.5147	0.916147	5.89242e+07	736553	7.45833e+07	7.87264	6.71214e+07	2.28517e+07
Y113	A05	SYBR	Unkn	9	17.8335	18.5147	0.916147	5.89242e+07	736553	8.53094e+07	7.931	6.71214e+07	2.28517e+07
Y113	A06	SYBR	Unkn	9	19.5563	18.5147	0.916147	5.89242e+07	736553	4.14715e+07	7.61775	6.71214e+07	2.28517e+07
Y112	B04	SYBR	Unkn	10	20.778	21.1132	0.47403	2.07649e+07	259561	2.48662e+07	7.39561	2.18235e+07	4.30301e+06
Y112	B05	SYBR	Unkn	10	21.4483	21.1132	0.47403	2.07649e+07	259561	1.87808e+07	7.27371	2.18235e+07	4.30301e+06
Y112	B06	SYBR	Unkn	10	N/A	0	N/A	9.95057e+10	1.24382e+09	0	#NUM!	0	0
Y111	C04	SYBR	Unkn	11	18.1529	17.7027	0.422078	8.16297e+07	1.02037e+06	7.46317e+07	7.87292	9.10395e+07	1.5714e+07
Y111	C05	SYBR	Unkn	11	17.6394	17.7027	0.422078	8.16297e+07	1.02037e+06	9.25339e+07	7.9663	9.10395e+07	1.5714e+07
Y111	C06	SYBR	Unkn	11	17.3159	17.7027	0.422078	8.16297e+07	1.02037e+06	1.05953e+08	8.02511	9.10395e+07	1.5714e+07
Y110	D04	SYBR	Unkn	12	15.0203	14.9503	0.193423	2.46414e+08	3.08018e+06	2.7703e+08	8.44253	2.85903e+08	2.35708e+07
Y110	D05	SYBR	Unkn	12	14.7316	14.9503	0.193423	2.46414e+08	3.08018e+06	3.12622e+08	8.49502	2.85903e+08	2.35708e+07
Y110	D06	SYBR	Unkn	12	15.0989	14.9503	0.193423	2.46414e+08	3.08018e+06	2.68055e+08	8.42822	2.85903e+08	2.35708e+07
Y109	E04	SYBR	Unkn	13	19.3592	19.3151	0.158843	4.27335e+07	534169	4.5038e+07	7.65358	4.59454e+07	3.09259e+06
Y109	E05	SYBR	Unkn	13	19.1389	19.3151	0.158843	4.27335e+07	534169	4.93901e+07	7.69364	4.59454e+07	3.09259e+06
Y109	E06	SYBR	Unkn	13	19.4473	19.3151	0.158843	4.27335e+07	534169	4.3408e+07	7.63757	4.59454e+07	3.09259e+06
Y108	F04	SYBR	Unkn	14	21.7875	21.5559	0.368601	1.7384e+07	217300	1.6295e+07	7.21205	1.81009e+07	2.90417e+06
Y108	F05	SYBR	Unkn	14	21.7494	21.5559	0.368601	1.7384e+07	217300	1.65568e+07	7.21898	1.81009e+07	2.90417e+06
Y108	F06	SYBR	Unkn	14	21.1308	21.5559	0.368601	1.7384e+07	217300	2.14509e+07	7.33145	1.81009e+07	2.90417e+06
Y107	G01	SYBR	Unkn	15	16.5031	15.8709	0.726552	1.70283e+08	2.12854e+06	1.48904e+08	8.17291	2.00247e+08	6.29692e+07
Y107	G02	SYBR	Unkn	15	16.0325	15.8709	0.726552	1.70283e+08	2.12854e+06	1.81332e+08	8.25847	2.00247e+08	6.29692e+07
Y107	G03	SYBR	Unkn	15	15.0772	15.8709	0.726552	1.70283e+08	2.12854e+06	2.70506e+08	8.43218	2.00247e+08	6.29692e+07
Y106	H01	SYBR	Unkn	16	28.1393	20.0032	7.07134	3.2421e+07	405263	1.14053e+06	6.05711	1.30259e+08	1.21585e+08
Y106	H02	SYBR	Unkn	16	16.5326	20.0032	7.07134	3.2421e+07	405263	1.47077e+08	8.16754	1.30259e+08	1.21585e+08
Y106	H03	SYBR	Unkn	16	15.3377	20.0032	7.07134	3.2421e+07	405263	2.42559e+08	8.38482	1.30259e+08	1.21585e+08
Y105	A07	SYBR	Unkn	17	18.1982	17.6468	0.528182	8.34841e+07	1.04355e+06	7.32283e+07	7.86468	9.37417e+07	2.02851e+07
Y105	A08	SYBR	Unkn	17	17.5966	17.6468	0.528182	8.34841e+07	1.04355e+06	9.42061e+07	7.97408	9.37417e+07	2.02851e+07
Y105	A09	SYBR	Unkn	17	17.1455	17.6468	0.528182	8.34841e+07	1.04355e+06	1.13791e+08	8.05611	9.37417e+07	2.02851e+07
Y104	B07	SYBR	Unkn	18	13.0311	12.8342	0.225821	5.76165e+08	7.20206e+06	6.37103e+08	8.80421	6.93949e+08	6.64974e+07
Y104	B08	SYBR	Unkn	18	12.8837	12.8342	0.225821	5.76165e+08	7.20206e+06	6.7767e+08	8.83102	6.93949e+08	6.64974e+07
Y104	B09	SYBR	Unkn	18	12.5877	12.8342	0.225821	5.76165e+08	7.20206e+06	7.67075e+08	8.88484	6.93949e+08	6.64974e+07
Y102	C07	SYBR	Unkn	19	15.6425	15.3558	0.379781	2.09398e+08	2.61748e+06	2.13494e+08	8.32939	2.4281e+08	3.99365e+07
Y102	C08	SYBR	Unkn	19	15.4998	15.3558	0.379781	2.09398e+08	2.61748e+06	2.2664e+08	8.35534	2.4281e+08	3.99365e+07
Y102	C09	SYBR	Unkn	19	14.9251	15.3558	0.379781	2.09398e+08	2.61748e+06	2.88296e+08	8.45984	2.4281e+08	3.99365e+07
Y101	D07	SYBR	Unkn	20	13.9871	13.7272	0.357351	4.02595e+08	5.03244e+06	4.26969e+08	8.6304	4.79686e+08	7.42491e+07
Y101	D08	SYBR	Unkn	20	13.8749	13.7272	0.357351	4.02595e+08	5.03244e+06	4.47491e+08	8.65078	4.79686e+08	7.42491e+07
Y101	D09	SYBR	Unkn	20	13.3197	13.7272	0.357351	4.02595e+08	5.03244e+06	5.64599e+08	8.75174	4.79686e+08	7.42491e+07
Y100	E07	SYBR	Unkn	21	15.7841	15.7557	0.0255971	1.78344e+08	2.2293e+06	2.01205e+08	8.30364	2.0362e+08	2.17764e+06
Y100	E08	SYBR	Unkn	21	15.7486	15.7557	0.0255971	1.78344e+08	2.2293e+06	2.0422e+08	8.3101	2.0362e+08	2.17764e+06
Y100	E09	SYBR	Unkn	21	15.7344	15.7557	0.0255971	1.78344e+08	2.2293e+06	2.05434e+08	8.31267	2.0362e+08	2.17764e+06
Y98	F07	SYBR	Unkn	22	15.3853	15.2575	0.120915	2.17829e+08	2.72286e+06	2.37771e+08	8.37616	2.51056e+08	1.26455e+07
Y98	F08	SYBR	Unkn	22	15.1449	15.2575	0.120915	2.17829e+08	2.72286e+06	2.62946e+08	8.41987	2.51056e+08	1.26455e+07
Y98	F09	SYBR	Unkn	22	15.2422	15.2575	0.120915	2.17829e+08	2.72286e+06	2.52451e+08	8.40218	2.51056e+08	1.26455e+07
Y97	G07	SYBR	Unkn	23	15.8819	15.5471	0.294162	1.93923e+08	2.42404e+06	1.93133e+08	8.28586	2.233e+08	2.65866e+07
Y97	G08	SYBR	Unkn	23	15.3302	15.5471	0.294162	1.93923e+08	2.42404e+06	2.43314e+08	8.38617	2.233e+08	2.65866e+07
Y97	G09	SYBR	Unkn	23	15.429	15.5471	0.294162	1.93923e+08	2.42404e+06	2.33454e+08	8.3682	2.233e+08	2.65866e+07
Y96	H07	SYBR	Unkn	24	13.6701	13.6338	0.116299	4.17981e+08	5.22477e+06	4.87568e+08	8.68803	4.95422e+08	2.43624e+07
Y96	H08	SYBR	Unkn	24	13.5037	13.6338	0.116299	4.17981e+08	5.22477e+06	5.22743e+08	8.71829	4.95422e+08	2.43624e+07
Y96	H09	SYBR	Unkn	24	13.7276	13.6338	0.116299	4.17981e+08	5.22477e+06	4.75956e+08	8.67757	4.95422e+08	2.43624e+07
Y95	A10	SYBR	Unkn	25	12.8655	12.8396	0.033788	5.74926e+08	7.18658e+06	6.82864e+08	8.83433	6.9036e+08	9.79847e+06
Y95	A11	SYBR	Unkn	25	12.8519	12.8396	0.033788	5.74926e+08	7.18658e+06	6.8677e+08	8.83681	6.9036e+08	9.79847e+06
Y95	A12	SYBR	Unkn	25	12.8013	12.8396	0.033788	5.74926e+08	7.18658e+06	7.01448e+08	8.846	6.9036e+08	9.79847e+06
Y94	B10	SYBR	Unkn	26	16.3156	16.5425	0.207196	1.30049e+08	1.62561e+06	1.61062e+08	8.20699	1.4684e+08	1.29045e+07
Y94	B11	SYBR	Unkn	26	16.59	16.5425	0.207196	1.30049e+08	1.62561e+06	1.43583e+08	8.1571	1.4684e+08	1.29045e+07
Y94	B12	SYBR	Unkn	26	16.7218	16.5425	0.207196	1.30049e+08	1.62561e+06	1.35877e+08	8.13315	1.4684e+08	1.29045e+07
10-1 Std.	C10	SYBR	Std	1	13.0112	13.0515	0.0930132		821000000	821000000	8.91434	821000000	0
10-1 Std.	C11	SYBR	Std	1	13.1579	13.0515	0.0930132		821000000	821000000	8.91434	821000000	0
10-1 Std.	C12	SYBR	Std	1	12.9855	13.0515	0.0930132		821000000	821000000	8.91434	821000000	0
10-2 Std.	D10	SYBR	Std	2	16.4497	16.5013	0.254179		82100000	82100000	7.91434	82100000	0
10-2 Std.	D11	SYBR	Std	2	16.2769	16.5013	0.254179		82100000	82100000	7.91434	82100000	0
10-2 Std.	D12	SYBR	Std	2	16.7774	16.5013	0.254179		82100000	82100000	7.91434	82100000	0
10-3 Std.	E10	SYBR	Std	3	24.5828	24.0834	0.632894		8210000	8210000	6.91434	8210000	0
10-3 Std.	E11	SYBR	Std	3	23.3717	24.0834	0.632894		8210000	8210000	6.91434	8210000	0
10-3 Std.	E12	SYBR	Std	3	24.2959	24.0834	0.632894		8210000	8210000	6.91434	8210000	0
10-4 Std.	F10	SYBR	Std	4	25.9533	29.374	3.64868		821000	821000	5.91434	821000	0
10-4 Std.	F11	SYBR	Std	4	28.9544	29.374	3.64868		821000	821000	5.91434	821000	0
10-4 Std.	F12	SYBR	Std	4	33.2144	29.374	3.64868		821000	821000	5.91434	821000	0
10-5 Std.	G10	SYBR	Std	5	33.5044	34.1134	1.00965		82100	82100	4.91434	82100	0
10-5 Std.	G11	SYBR	Std	5	33.5571	34.1134	1.00965		82100	82100	4.91434	82100	0
10-5 Std.	G12	SYBR	Std	5	35.2789	34.1134	1.00965		82100	82100	4.91434	82100	0
Con	H10	SYBR	NTC	1	34.125	35.253	1.20561			0	#NUM!	0	0
Con	H11	SYBR	NTC	1	35.1104	35.253	1.20561			0	#NUM!	0	0
Con	H12	SYBR	NTC	1	36.5235	35.253	1.20561			0	#NUM!	0	0
Third Batch
Y93	A01	SYBR	Unkn	1	11.9032	11.8781	0.0303842	1.86179e+08	2.32723e+06	2.22804e+08	8.34792	2.26585e+08	4.58919e+06
Y93	A02	SYBR	Unkn	1	11.8867	11.8781	0.0303842	1.86179e+08	2.32723e+06	2.2526e+08	8.35268	2.26585e+08	4.58919e+06
Y93	A03	SYBR	Unkn	1	11.8443	11.8781	0.0303842	1.86179e+08	2.32723e+06	2.31691e+08	8.36491	2.26585e+08	4.58919e+06
Y92	B01	SYBR	Unkn	2	11.823	11.2903	0.561631	2.52054e+08	3.15068e+06	2.34991e+08	8.37105	3.50689e+08	1.31783e+08
Y92	B02	SYBR	Unkn	2	10.7036	11.2903	0.561631	2.52054e+08	3.15068e+06	4.94138e+08	8.69385	3.50689e+08	1.31783e+08
Y92	B03	SYBR	Unkn	2	11.3442	11.2903	0.561631	2.52054e+08	3.15068e+06	3.22939e+08	8.50912	3.50689e+08	1.31783e+08
Y91	C01	SYBR	Unkn	3	11.0196	10.5863	0.471042	3.62298e+08	4.52872e+06	4.00624e+08	8.60274	5.52123e+08	1.76007e+08
Y91	C02	SYBR	Unkn	3	10.6544	10.5863	0.471042	3.62298e+08	4.52872e+06	5.10549e+08	8.70804	5.52123e+08	1.76007e+08
Y91	C03	SYBR	Unkn	3	10.0849	10.5863	0.471042	3.62298e+08	4.52872e+06	7.45195e+08	8.87227	5.52123e+08	1.76007e+08
Y90	D01	SYBR	Unkn	4	15.3156	14.9813	0.289608	3.76116e+07	470145	2.31144e+07	7.36388	2.9202e+07	5.27557e+06
Y90	D02	SYBR	Unkn	4	14.8233	14.9813	0.289608	3.76116e+07	470145	3.20504e+07	7.50583	2.9202e+07	5.27557e+06
Y90	D03	SYBR	Unkn	4	14.8051	14.9813	0.289608	3.76116e+07	470145	3.2441e+07	7.51109	2.9202e+07	5.27557e+06
Y89	E01	SYBR	Unkn	5	18.6306	18.3098	0.37608	6.76564e+06	84570.5	2.55806e+06	6.40791	3.23346e+06	834637
Y89	E02	SYBR	Unkn	5	18.4028	18.3098	0.37608	6.76564e+06	84570.5	2.97576e+06	6.4736	3.23346e+06	834637
Y89	E03	SYBR	Unkn	5	17.8959	18.3098	0.37608	6.76564e+06	84570.5	4.16656e+06	6.61978	3.23346e+06	834637
Y88	F01	SYBR	Unkn	6	12.9751	12.2866	0.597283	1.50828e+08	1.88535e+06	1.09347e+08	8.03881	1.8121e+08	6.24383e+07
Y88	F02	SYBR	Unkn	6	11.9075	12.2866	0.597283	1.50828e+08	1.88535e+06	2.22172e+08	8.34669	1.8121e+08	6.24383e+07
Y88	F03	SYBR	Unkn	6	11.9773	12.2866	0.597283	1.50828e+08	1.88535e+06	2.12111e+08	8.32656	1.8121e+08	6.24383e+07
Y87	G04	SYBR	Unkn	7	13.2286	13.4778	0.333312	8.16337e+07	1.02042e+06	9.24092e+07	7.96572	7.95554e+07	1.65299e+07
Y87	G05	SYBR	Unkn	7	13.3483	13.4778	0.333312	8.16337e+07	1.02042e+06	8.53483e+07	7.93119	7.95554e+07	1.65299e+07
Y87	G06	SYBR	Unkn	7	13.8564	13.4778	0.333312	8.16337e+07	1.02042e+06	6.09087e+07	7.78468	7.95554e+07	1.65299e+07
Y86	H04	SYBR	Unkn	8	14.2944	14.1454	0.129837	5.78677e+07	723346	4.55375e+07	7.65837	5.03963e+07	4.23759e+06
Y86	H05	SYBR	Unkn	8	14.0852	14.1454	0.129837	5.78677e+07	723346	5.23245e+07	7.71871	5.03963e+07	4.23759e+06
Y86	H06	SYBR	Unkn	8	14.0566	14.1454	0.129837	5.78677e+07	723346	5.33268e+07	7.72695	5.03963e+07	4.23759e+06
Y85	A04	SYBR	Unkn	9	9.48463	9.52467	0.368324	6.26173e+08	7.82716e+06	1.11014e+09	9.04538	1.10239e+09	2.62392e+08
Y85	A05	SYBR	Unkn	9	9.178	9.52467	0.368324	6.26173e+08	7.82716e+06	1.36082e+09	9.1338	1.10239e+09	2.62392e+08
Y85	A06	SYBR	Unkn	9	9.91137	9.52467	0.368324	6.26173e+08	7.82716e+06	8.36208e+08	8.92231	1.10239e+09	2.62392e+08
Y84	B04	SYBR	Unkn	10	14.4816	14.5923	0.246412	4.59613e+07	574516	4.02141e+07	7.60438	3.76879e+07	5.87158e+06
Y84	B05	SYBR	Unkn	10	14.8747	14.5923	0.246412	4.59613e+07	574516	3.0976e+07	7.49102	3.76879e+07	5.87158e+06
Y84	B06	SYBR	Unkn	10	14.4207	14.5923	0.246412	4.59613e+07	574516	4.18735e+07	7.62194	3.76879e+07	5.87158e+06
Y83	C04	SYBR	Unkn	11	13.4164	13.1358	0.392527	9.73662e+07	1.21708e+06	8.15776e+07	7.91157	1.00622e+08	2.76865e+07
Y83	C05	SYBR	Unkn	11	13.3038	13.1358	0.392527	9.73662e+07	1.21708e+06	8.79057e+07	7.94402	1.00622e+08	2.76865e+07
Y83	C06	SYBR	Unkn	11	12.6872	13.1358	0.392527	9.73662e+07	1.21708e+06	1.32382e+08	8.12183	1.00622e+08	2.76865e+07
Y82	D04	SYBR	Unkn	12	14.9611	13.4837	1.66989	8.13823e+07	1.01728e+06	2.92489e+07	7.46611	1.17169e+08	1.24622e+08
Y82	D05	SYBR	Unkn	12	11.6719	13.4837	1.66989	8.13823e+07	1.01728e+06	2.59785e+08	8.41461	1.17169e+08	1.24622e+08
Y82	D06	SYBR	Unkn	12	13.8182	13.4837	1.66989	8.13823e+07	1.01728e+06	6.24723e+07	7.79569	1.17169e+08	1.24622e+08
Y80	E04	SYBR	Unkn	13	14.1836	14.1804	0.183569	5.68315e+07	710394	4.90123e+07	7.69031	4.93606e+07	6.01498e+06
Y80	E05	SYBR	Unkn	13	13.9953	14.1804	0.183569	5.68315e+07	710394	5.55421e+07	7.74462	4.93606e+07	6.01498e+06
Y80	E06	SYBR	Unkn	13	14.3624	14.1804	0.183569	5.68315e+07	710394	4.35273e+07	7.63876	4.93606e+07	6.01498e+06
Y79	F04	SYBR	Unkn	14	19.2136	18.7043	0.446713	5.52078e+06	69009.7	1.73704e+06	6.23981	2.5042e+06	678250
Y79	F05	SYBR	Unkn	14	18.5209	18.7043	0.446713	5.52078e+06	69009.7	2.75132e+06	6.43954	2.5042e+06	678250
Y79	F06	SYBR	Unkn	14	18.3785	18.7043	0.446713	5.52078e+06	69009.7	3.02424e+06	6.48062	2.5042e+06	678250
Y78	G01	SYBR	Unkn	15	11.9208	11.4307	0.631852	2.34464e+08	2.9308e+06	2.20217e+08	8.34285	3.24259e+08	1.44771e+08
Y78	G02	SYBR	Unkn	15	11.6536	11.4307	0.631852	2.34464e+08	2.9308e+06	2.62966e+08	8.4199	3.24259e+08	1.44771e+08
Y78	G03	SYBR	Unkn	15	10.7175	11.4307	0.631852	2.34464e+08	2.9308e+06	4.89594e+08	8.68984	3.24259e+08	1.44771e+08
Y77	H01	SYBR	Unkn	16	12.5425	12.061	0.665905	1.69424e+08	2.1178e+06	1.45733e+08	8.16356	2.14939e+08	1.02194e+08
Y77	H02	SYBR	Unkn	16	12.3395	12.061	0.665905	1.69424e+08	2.1178e+06	1.66768e+08	8.22211	2.14939e+08	1.02194e+08
Y77	H03	SYBR	Unkn	16	11.3011	12.061	0.665905	1.69424e+08	2.1178e+06	3.32316e+08	8.52155	2.14939e+08	1.02194e+08
Y75	B07	SYBR	Unkn	18	13.8638	14.381	0.458436	5.125e+07	640625	6.0609e+07	7.78254	4.4393e+07	1.42387e+07
Y75	B08	SYBR	Unkn	18	14.7373	14.381	0.458436	5.125e+07	640625	3.39353e+07	7.53065	4.4393e+07	1.42387e+07
Y75	B09	SYBR	Unkn	18	14.5419	14.381	0.458436	5.125e+07	640625	3.86348e+07	7.58698	4.4393e+07	1.42387e+07
Y74	C07	SYBR	Unkn	19	15.2387	15.0957	0.241327	3.54589e+07	443236	2.43256e+07	7.38606	2.69846e+07	4.50332e+06
Y74	C08	SYBR	Unkn	19	14.8171	15.0957	0.241327	3.54589e+07	443236	3.21841e+07	7.50764	2.69846e+07	4.50332e+06
Y74	C09	SYBR	Unkn	19	15.2314	15.0957	0.241327	3.54589e+07	443236	2.44441e+07	7.38817	2.69846e+07	4.50332e+06
Y73	D07	SYBR	Unkn	20	18.5994	18.4335	0.276287	6.34766e+06	79345.8	2.61166e+06	6.41692	2.94969e+06	566311
Y73	D08	SYBR	Unkn	20	18.1146	18.4335	0.276287	6.34766e+06	79345.8	3.60348e+06	6.55672	2.94969e+06	566311
Y73	D09	SYBR	Unkn	20	18.5866	18.4335	0.276287	6.34766e+06	79345.8	2.63393e+06	6.4206	2.94969e+06	566311
Y72	E07	SYBR	Unkn	21	16.3915	16.3406	0.0528125	1.8667e+07	233337	1.13143e+07	7.05363	1.17076e+07	411254
Y72	E08	SYBR	Unkn	21	16.3443	16.3406	0.0528125	1.8667e+07	233337	1.1674e+07	7.06722	1.17076e+07	411254
Y72	E09	SYBR	Unkn	21	16.286	16.3406	0.0528125	1.8667e+07	233337	1.21347e+07	7.08403	1.17076e+07	411254
10-1 Std.	E07	SYBR	Std	22	9.74273	9.56337	0.202695		821000000	821000000	8.91434	821000000	0
10-1 Std.	E08	SYBR	Std	22	9.60391	9.56337	0.202695		821000000	821000000	8.91434	821000000	0
10-1 Std.	E09	SYBR	Std	22	9.34347	9.56337	0.202695		821000000	821000000	8.91434	821000000	0
10-2 Std.	F07	SYBR	Std	23	13.1133	13.4445	0.561406		82100000	82100000	7.91434	82100000	0
10-2 Std.	F08	SYBR	Std	23	13.1275	13.4445	0.561406		82100000	82100000	7.91434	82100000	0
10-2 Std.	F09	SYBR	Std	23	14.0928	13.4445	0.561406		82100000	82100000	7.91434	82100000	0
10-3 Std.	G07	SYBR	Std	24	16.4307	16.859	0.622148		8210000	8210000	6.91434	8210000	0
10-3 Std.	G08	SYBR	Std	24	17.5727	16.859	0.622148		8210000	8210000	6.91434	8210000	0
10-3 Std.	G09	SYBR	Std	24	16.5737	16.859	0.622148		8210000	8210000	6.91434	8210000	0
10-4 Std.	H07	SYBR	Std	25	18.8842	21.7622	2.54221		821000	821000	5.91434	821000	0
10-4 Std.	H08	SYBR	Std	25	23.7018	21.7622	2.54221		821000	821000	5.91434	821000	0
10-4 Std.	H09	SYBR	Std	25	22.7006	21.7622	2.54221		821000	821000	5.91434	821000	0
Fourth Batch
Y69	A01	SYBR	Unkn	1	9.44392	9.76522	0.619073	7.16978e+08	8.96223e+06	9.59622e+08	8.9821	8.17947e+08	2.85643e+08
Y69	A02	SYBR	Unkn	1	9.37286	9.76522	0.619073	7.16978e+08	8.96223e+06	1.00506e+09	9.00219	8.17947e+08	2.85643e+08
Y69	A03	SYBR	Unkn	1	10.4789	9.76522	0.619073	7.16978e+08	8.96223e+06	4.8916e+08	8.68945	8.17947e+08	2.85643e+08
Y68	B01	SYBR	Unkn	2	9.30954	9.81703	0.5959	6.93591e+08	8.66989e+06	1.04736e+09	9.0201	7.89165e+08	2.80339e+08
Y68	B02	SYBR	Unkn	2	9.66836	9.81703	0.5959	6.93591e+08	8.66989e+06	8.29157e+08	8.91864	7.89165e+08	2.80339e+08
Y68	B03	SYBR	Unkn	2	10.4732	9.81703	0.5959	6.93591e+08	8.66989e+06	4.90978e+08	8.69106	7.89165e+08	2.80339e+08
Y64	C01	SYBR	Unkn	3	8.7695	8.75932	0.305057	1.36503e+09	1.70628e+07	1.48867e+09	9.1728	1.51841e+09	3.01571e+08
Y64	C02	SYBR	Unkn	3	8.4493	8.75932	0.305057	1.36503e+09	1.70628e+07	1.83374e+09	9.26334	1.51841e+09	3.01571e+08
Y64	C03	SYBR	Unkn	3	9.05916	8.75932	0.305057	1.36503e+09	1.70628e+07	1.23281e+09	9.09089	1.51841e+09	3.01571e+08
Y63	D01	SYBR	Unkn	4	9.79633	9.69127	0.42869	7.51735e+08	9.39669e+06	7.62871e+08	8.88245	8.38919e+08	2.42541e+08
Y63	D02	SYBR	Unkn	4	10.0577	9.69127	0.42869	7.51735e+08	9.39669e+06	6.43515e+08	8.80856	8.38919e+08	2.42541e+08
Y63	D03	SYBR	Unkn	4	9.21981	9.69127	0.42869	7.51735e+08	9.39669e+06	1.11037e+09	9.04547	8.38919e+08	2.42541e+08
Y61	E01	SYBR	Unkn	5	10.0169	10.1207	0.123894	5.71073e+08	7.13842e+06	6.60803e+08	8.82007	6.18973e+08	4.91291e+07
Y61	E02	SYBR	Unkn	5	10.2579	10.1207	0.123894	5.71073e+08	7.13842e+06	5.64871e+08	8.75195	6.18973e+08	4.91291e+07
Y61	E03	SYBR	Unkn	5	10.0872	10.1207	0.123894	5.71073e+08	7.13842e+06	6.31244e+08	8.8002	6.18973e+08	4.91291e+07
Y14	F01	SYBR	Unkn	6	10.4681	10.5448	0.202431	4.35288e+08	5.4411e+06	4.92616e+08	8.69251	4.7126e+08	5.99666e+07
Y14	F02	SYBR	Unkn	6	10.392	10.5448	0.202431	4.35288e+08	5.4411e+06	5.17625e+08	8.71402	4.7126e+08	5.99666e+07
Y14	F03	SYBR	Unkn	6	10.7744	10.5448	0.202431	4.35288e+08	5.4411e+06	4.03539e+08	8.60589	4.7126e+08	5.99666e+07
Y11	G04	SYBR	Unkn	7	12.2071	12.6506	0.527731	1.13083e+08	1.41354e+06	1.58776e+08	8.20078	1.23484e+08	3.91647e+07
Y11	G05	SYBR	Unkn	7	13.2342	12.6506	0.527731	1.13083e+08	1.41354e+06	8.13482e+07	7.91035	1.23484e+08	3.91647e+07
Y11	G06	SYBR	Unkn	7	12.5103	12.6506	0.527731	1.13083e+08	1.41354e+06	1.30327e+08	8.11504	1.23484e+08	3.91647e+07
Y9	H04	SYBR	Unkn	8	13.9702	13.7228	0.463475	5.6927e+07	711587	5.03774e+07	7.70224	6.10977e+07	1.96951e+07
Y9	H05	SYBR	Unkn	8	14.01	13.7228	0.463475	5.6927e+07	711587	4.90883e+07	7.69098	6.10977e+07	1.96951e+07
Y9	H06	SYBR	Unkn	8	13.1881	13.7228	0.463475	5.6927e+07	711587	8.38275e+07	7.92339	6.10977e+07	1.96951e+07
Y6	A04	SYBR	Unkn	9	11.9032	11.9804	0.142844	1.7366e+08	2.17075e+06	1.93512e+08	8.28671	1.8455e+08	1.66827e+07
Y6	A05	SYBR	Unkn	9	12.1452	11.9804	0.142844	1.7366e+08	2.17075e+06	1.65302e+08	8.21828	1.8455e+08	1.66827e+07
Y6	A06	SYBR	Unkn	9	11.8927	11.9804	0.142844	1.7366e+08	2.17075e+06	1.94837e+08	8.28967	1.8455e+08	1.66827e+07
Y5	B04	SYBR	Unkn	10	11.9256	11.9987	0.109272	1.71636e+08	2.14545e+06	1.90716e+08	8.28039	1.8215e+08	1.26934e+07
Y5	B05	SYBR	Unkn	10	12.1243	11.9987	0.109272	1.71636e+08	2.14545e+06	1.67567e+08	8.22419	1.8215e+08	1.26934e+07
Y5	B06	SYBR	Unkn	10	11.9462	11.9987	0.109272	1.71636e+08	2.14545e+06	1.88167e+08	8.27454	1.8215e+08	1.26934e+07
Y4	C04	SYBR	Unkn	11	16.0148	16.0487	0.110003	1.28449e+07	160561	1.3308e+07	7.12411	1.30396e+07	919243
Y4	C05	SYBR	Unkn	11	15.9596	16.0487	0.110003	1.28449e+07	160561	1.37947e+07	7.13971	1.30396e+07	919243
Y4	C06	SYBR	Unkn	11	16.1717	16.0487	0.110003	1.28449e+07	160561	1.2016e+07	7.07976	1.30396e+07	919243
Y3	D04	SYBR	Unkn	12	10.521	10.4411	0.157505	4.65185e+08	5.81482e+06	4.75934e+08	8.67755	5.0315e+08	5.29967e+07
Y3	D05	SYBR	Unkn	12	10.5426	10.4411	0.157505	4.65185e+08	5.81482e+06	4.69292e+08	8.67144	5.0315e+08	5.29967e+07
Y3	D06	SYBR	Unkn	12	10.2596	10.4411	0.157505	4.65185e+08	5.81482e+06	5.64225e+08	8.75145	5.0315e+08	5.29967e+07
Y2	E04	SYBR	Unkn	13	11.4558	11.944	0.423434	1.7775e+08	2.22188e+06	2.58952e+08	8.41322	1.93494e+08	5.67387e+07
Y2	E05	SYBR	Unkn	13	12.2111	11.944	0.423434	1.7775e+08	2.22188e+06	1.58361e+08	8.19965	1.93494e+08	5.67387e+07
Y2	E06	SYBR	Unkn	13	12.1652	11.944	0.423434	1.7775e+08	2.22188e+06	1.6317e+08	8.21264	1.93494e+08	5.67387e+07
Y1	F04	SYBR	Unkn	14	14.1099	14.121	0.0602451	4.41181e+07	551476	4.59973e+07	7.66273	4.56902e+07	1.78244e+06
Y1	F05	SYBR	Unkn	14	14.186	14.121	0.0602451	4.41181e+07	551476	4.37741e+07	7.64122	4.56902e+07	1.78244e+06
Y1	F06	SYBR	Unkn	14	14.0671	14.121	0.0602451	4.41181e+07	551476	4.7299e+07	7.67485	4.56902e+07	1.78244e+06
10-1 Std.	G01	SYBR	Std	15	N/A	0	N/A		821000000	821000000	8.91434	0	0
10-1 Std.	G02	SYBR	Std	15	9.26614	9.89345	0.887144		821000000	821000000	8.91434	821000000	0
10-1 Std.	G03	SYBR	Std	15	10.5208	9.89345	0.887144		821000000	821000000	8.91434	821000000	0
10-2 Std.	H01	SYBR	Std	16	14.3375	13.3177	0.988154		82100000	82100000	7.91434	82100000	0
10-2 Std.	H02	SYBR	Std	16	12.3645	13.3177	0.988154		82100000	82100000	7.91434	82100000	0
10-2 Std.	H03	SYBR	Std	16	13.2511	13.3177	0.988154		82100000	82100000	7.91434	82100000	0
10-3 Std.	A07	SYBR	Std	17	16.5822	16.2601	0.395532		8210000	8210000	6.91434	8210000	0
10-3 Std.	A08	SYBR	Std	17	16.3794	16.2601	0.395532		8210000	8210000	6.91434	8210000	0
10-3 Std.	A09	SYBR	Std	17	15.8187	16.2601	0.395532		8210000	8210000	6.91434	8210000	0
10-4 Std.	B07	SYBR	Std	18	19.9729	20.4338	0.417951		821000	821000	5.91434	821000	0
10-4 Std.	B08	SYBR	Std	18	20.7883	20.4338	0.417951		821000	821000	5.91434	821000	0
10-4 Std.	B09	SYBR	Std	18	20.54	20.4338	0.417951		821000	821000	5.91434	821000	0
10-5 Std.	C07	SYBR	Std	19	24.0168	23.9482	0.759747		82100	82100	4.91434	82100	0
10-5 Std.	C08	SYBR	Std	19	24.6714	23.9482	0.759747		82100	82100	4.91434	82100	0
10-5 Std.	C09	SYBR	Std	19	23.1566	23.9482	0.759747		82100	82100	4.91434	82100	0
Con	D07	SYBR	NTC	20	25.8547	24.9191	0.83779			0	#NUM!	0	0
Con	D08	SYBR	NTC	20	24.6639	24.9191	0.83779			0	#NUM!	0	0
Con	D09	SYBR	NTC	20	24.2385	24.9191	0.83779			0	#NUM!	0	0
Fifth Batch
Y15	A01	SYBR	Unkn	1	20.9748	20.159	1.58881	2.85519e+06	35689.9	1.80242e+06	6.25585	3.7836e+06	3.59765e+06
Y15	A02	SYBR	Unkn	1	18.328	20.159	1.58881	2.85519e+06	35689.9	7.93636e+06	6.89962	3.7836e+06	3.59765e+06
Y15	A03	SYBR	Unkn	1	21.1741	20.159	1.58881	2.85519e+06	35689.9	1.61204e+06	6.20738	3.7836e+06	3.59765e+06
Y17	B01	SYBR	Unkn	2	23.4169	23.372	0.0486069	474714	5933.93	72204.3	4.85856	74785.3	2812.87
Y17	B02	SYBR	Unkn	2	23.3787	23.372	0.0486069	474714	5933.93	74368.1	4.87139	74785.3	2812.87
Y17	B03	SYBR	Unkn	2	23.3204	23.372	0.0486069	474714	5933.93	77783.5	4.89089	74785.3	2812.87
Y20	C01	SYBR	Unkn	3	10.3346	10.0511	0.304951	8.07078e+08	1.00885e+07	1.73515e+09	9.23934	2.19964e+09	5.24767e+08
Y20	C02	SYBR	Unkn	3	10.0903	10.0511	0.304951	8.07078e+08	1.00885e+07	2.09488e+09	9.32116	2.19964e+09	5.24767e+08
Y20	C03	SYBR	Unkn	3	9.72849	10.0511	0.304951	8.07078e+08	1.00885e+07	2.76888e+09	9.4423	2.19964e+09	5.24767e+08
Y23	D01	SYBR	Unkn	4	12.1824	12.1027	0.253752	2.56671e+08	3.20839e+06	2.47952e+08	8.39437	2.6105e+08	3.80973e+07
Y23	D02	SYBR	Unkn	4	11.8187	12.1027	0.253752	2.56671e+08	3.20839e+06	3.03968e+08	8.48283	2.6105e+08	3.80973e+07
Y23	D03	SYBR	Unkn	4	12.3071	12.1027	0.253752	2.56671e+08	3.20839e+06	2.31229e+08	8.36404	2.6105e+08	3.80973e+07
Y24	E01	SYBR	Unkn	5	9.97684	9.81939	0.315617	9.18576e+08	1.14822e+07	8.52728e+08	8.93081	9.41382e+08	1.73704e+08
Y24	E02	SYBR	Unkn	5	10.0253	9.81939	0.315617	9.18576e+08	1.14822e+07	8.29893e+08	8.91902	9.41382e+08	1.73704e+08
Y24	E03	SYBR	Unkn	5	9.45602	9.81939	0.315617	9.18576e+08	1.14822e+07	1.14152e+09	9.05749	9.41382e+08	1.73704e+08
Y25	F01	SYBR	Unkn	6	10.831	10.1624	1.20593	7.58436e+08	9.48046e+06	5.2853e+08	8.72307	9.05652e+08	6.67152e+08
Y25	F02	SYBR	Unkn	6	10.8861	10.1624	1.20593	7.58436e+08	9.48046e+06	5.12468e+08	8.70967	9.05652e+08	6.67152e+08
Y25	F03	SYBR	Unkn	6	8.77032	10.1624	1.20593	7.58436e+08	9.48046e+06	1.67596e+09	9.22426	9.05652e+08	6.67152e+08
Y26	G01	SYBR	Unkn	7	9.91383	9.51981	0.440015	1.08584e+09	1.3573e+07	2.40017e+09	9.38024	3.38204e+09	1.17929e+09
Y26	G02	SYBR	Unkn	7	9.60059	9.51981	0.440015	1.08584e+09	1.3573e+07	3.05586e+09	9.48513	3.38204e+09	1.17929e+09
Y26	G03	SYBR	Unkn	7	9.045	9.51981	0.440015	1.08584e+09	1.3573e+07	4.69009e+09	9.67118	3.38204e+09	1.17929e+09
Y27	H01	SYBR	Unkn	8	11.1541	10.3524	0.726529	6.82091e+08	8.52613e+06	9.22429e+08	8.96493	1.88287e+09	9.17318e+08
Y27	H02	SYBR	Unkn	8	10.1659	10.3524	0.726529	6.82091e+08	8.52613e+06	1.97627e+09	9.29585	1.88287e+09	9.17318e+08
Y27	H03	SYBR	Unkn	8	9.7374	10.3524	0.726529	6.82091e+08	8.52613e+06	2.74992e+09	9.43932	1.88287e+09	9.17318e+08
Y30	A04	SYBR	Unkn	9	9.89216	9.9962	0.302938	8.32214e+08	1.04027e+07	2.44061e+09	9.3875	2.29216e+09	5.03277e+08
Y30	A05	SYBR	Unkn	9	9.759	9.9962	0.302938	8.32214e+08	1.04027e+07	2.70452e+09	9.43209	2.29216e+09	5.03277e+08
Y30	A06	SYBR	Unkn	9	10.3375	9.9962	0.302938	8.32214e+08	1.04027e+07	1.73136e+09	9.23839	2.29216e+09	5.03277e+08
Y31	B04	SYBR	Unkn	10	10.8313	10.5532	0.45497	6.09743e+08	7.62178e+06	1.1831e+09	9.07302	1.53082e+09	5.7762e+08
Y31	B05	SYBR	Unkn	10	10.8002	10.5532	0.45497	6.09743e+08	7.62178e+06	1.21176e+09	9.08342	1.53082e+09	5.7762e+08
Y31	B06	SYBR	Unkn	10	10.0282	10.5532	0.45497	6.09743e+08	7.62178e+06	2.19759e+09	9.34195	1.53082e+09	5.7762e+08
Y33	C04	SYBR	Unkn	11	9.76938	9.75875	0.241652	9.50213e+08	1.18777e+07	2.68295e+09	9.42861	2.73656e+09	5.10759e+08
Y33	C05	SYBR	Unkn	11	9.99491	9.75875	0.241652	9.50213e+08	1.18777e+07	2.25472e+09	9.35309	2.73656e+09	5.10759e+08
Y33	C06	SYBR	Unkn	11	9.51196	9.75875	0.241652	9.50213e+08	1.18777e+07	3.27201e+09	9.51481	2.73656e+09	5.10759e+08
Y34	D04	SYBR	Unkn	12	9.52385	9.7701	0.213953	9.44208e+08	1.18026e+07	3.24213e+09	9.51083	2.70659e+09	4.64922e+08
Y34	D05	SYBR	Unkn	12	9.87598	9.7701	0.213953	9.44208e+08	1.18026e+07	2.47125e+09	9.39292	2.70659e+09	4.64922e+08
Y34	D06	SYBR	Unkn	12	9.91047	9.7701	0.213953	9.44208e+08	1.18026e+07	2.40639e+09	9.38137	2.70659e+09	4.64922e+08
Y35	E04	SYBR	Unkn	13	9.73505	9.80271	0.0601422	9.27173e+08	1.15897e+07	2.75492e+09	9.44011	2.61678e+09	1.22567e+08
Y35	E05	SYBR	Unkn	13	9.82297	9.80271	0.0601422	9.27173e+08	1.15897e+07	2.57434e+09	9.41067	2.61678e+09	1.22567e+08
Y35	E06	SYBR	Unkn	13	9.8501	9.80271	0.0601422	9.27173e+08	1.15897e+07	2.52106e+09	9.40158	2.61678e+09	1.22567e+08
Y36	F04	SYBR	Unkn	14	8.58229	8.53439	0.321535	1.88254e+09	2.35317e+07	6.70074e+09	9.82612	7.09865e+09	1.79224e+09
Y36	F05	SYBR	Unkn	14	8.19159	8.53439	0.321535	1.88254e+09	2.35317e+07	9.0564e+09	9.95696	7.09865e+09	1.79224e+09
Y36	F06	SYBR	Unkn	14	8.82928	8.53439	0.321535	1.88254e+09	2.35317e+07	5.5388e+09	9.74342	7.09865e+09	1.79224e+09
Y38	G04	SYBR	Unkn	15	9.20673	8.86338	0.29762	1.5666e+09	1.95826e+07	4.1402e+09	9.61702	5.48603e+09	1.16705e+09
Y38	G05	SYBR	Unkn	15	8.70424	8.86338	0.29762	1.5666e+09	1.95826e+07	6.09939e+09	9.78529	5.48603e+09	1.16705e+09
Y38	G06	SYBR	Unkn	15	8.67916	8.86338	0.29762	1.5666e+09	1.95826e+07	6.21852e+09	9.79369	5.48603e+09	1.16705e+09
Y39	H04	SYBR	Unkn	16	9.77048	9.00343	0.68055	1.44875e+09	1.81094e+07	2.68067e+09	9.42824	5.26127e+09	2.35541e+09
Y39	H05	SYBR	Unkn	16	8.76779	9.00343	0.68055	1.44875e+09	1.81094e+07	5.80772e+09	9.76401	5.26127e+09	2.35541e+09
Y39	H06	SYBR	Unkn	16	8.47202	9.00343	0.68055	1.44875e+09	1.81094e+07	7.29542e+09	9.86305	5.26127e+09	2.35541e+09
Y41	A07	SYBR	Unkn	17	9.71433	8.98033	0.758275	1.46756e+09	1.83445e+07	2.79929e+09	9.44705	5.51808e+09	3.16898e+09
Y41	A08	SYBR	Unkn	17	8.19991	8.98033	0.758275	1.46756e+09	1.83445e+07	8.99845e+09	9.95417	5.51808e+09	3.16898e+09
Y41	A09	SYBR	Unkn	17	9.02676	8.98033	0.758275	1.46756e+09	1.83445e+07	4.7565e+09	9.67729	5.51808e+09	3.16898e+09
Y42	B07	SYBR	Unkn	18	9.9585	10.4015	0.3837	6.63648e+08	8.29561e+06	8.61528e+08	8.93527	6.83043e+08	1.54581e+08
Y42	B08	SYBR	Unkn	18	10.6184	10.4015	0.3837	6.63648e+08	8.29561e+06	5.95351e+08	8.77477	6.83043e+08	1.54581e+08
Y42	B09	SYBR	Unkn	18	10.6277	10.4015	0.3837	6.63648e+08	8.29561e+06	5.92248e+08	8.7725	6.83043e+08	1.54581e+08
Y44	C07	SYBR	Unkn	19	8.84453	8.17992	0.592525	2.2946e+09	2.86825e+07	1.60773e+09	9.20621	2.41498e+09	7.33405e+08
Y44	C08	SYBR	Unkn	19	7.98834	8.17992	0.592525	2.2946e+09	2.86825e+07	2.59692e+09	9.41446	2.41498e+09	7.33405e+08
Y44	C09	SYBR	Unkn	19	7.70688	8.17992	0.592525	2.2946e+09	2.86825e+07	3.04029e+09	9.48292	2.41498e+09	7.33405e+08
Y45	D07	SYBR	Unkn	20	8.03314	7.55753	0.60228	3.24821e+09	4.06027e+07	2.53258e+09	9.40356	3.43843e+09	1.2234e+09
Y45	D08	SYBR	Unkn	20	6.88031	7.55753	0.60228	3.24821e+09	4.06027e+07	4.83012e+09	9.68396	3.43843e+09	1.2234e+09
Y45	D09	SYBR	Unkn	20	7.75914	7.55753	0.60228	3.24821e+09	4.06027e+07	2.9526e+09	9.4702	3.43843e+09	1.2234e+09
Y46	E07	SYBR	Unkn	21	8.83628	8.35685	0.423142	2.07873e+09	2.59841e+07	5.509e+09	9.74107	8.24329e+09	2.44381e+09
Y46	E08	SYBR	Unkn	21	8.19877	8.35685	0.423142	2.07873e+09	2.59841e+07	9.00635e+09	9.95455	8.24329e+09	2.44381e+09
Y46	E09	SYBR	Unkn	21	8.03551	8.35685	0.423142	2.07873e+09	2.59841e+07	1.02145e+10	10.0092	8.24329e+09	2.44381e+09
Y47	F07	SYBR	Unkn	22	10.4855	9.90965	0.855672	8.73423e+08	1.09178e+07	1.54459e+09	9.18881	2.81418e+09	2.01634e+09
Y47	F08	SYBR	Unkn	22	10.3171	9.90965	0.855672	8.73423e+08	1.09178e+07	1.75879e+09	9.24522	2.81418e+09	2.01634e+09
Y47	F09	SYBR	Unkn	22	8.9264	9.90965	0.855672	8.73423e+08	1.09178e+07	5.13917e+09	9.71089	2.81418e+09	2.01634e+09
Y49	G07	SYBR	Unkn	23	9.20325	8.94368	0.246696	1.49791e+09	1.87238e+07	4.15132e+09	9.61819	5.13185e+09	9.56196e+08
Y49	G08	SYBR	Unkn	23	8.9155	8.94368	0.246696	1.49791e+09	1.87238e+07	5.18254e+09	9.71454	5.13185e+09	9.56196e+08
Y49	G09	SYBR	Unkn	23	8.71228	8.94368	0.246696	1.49791e+09	1.87238e+07	6.0617e+09	9.78259	5.13185e+09	9.56196e+08
Y50	H07	SYBR	Unkn	24	8.23475	7.93119	0.262961	2.6365e+09	3.29563e+07	8.75995e+09	9.9425	1.12164e+10	2.12814e+09
Y50	H08	SYBR	Unkn	24	7.78529	7.93119	0.262961	2.6365e+09	3.29563e+07	1.23882e+10	10.093	1.12164e+10	2.12814e+09
Y50	H09	SYBR	Unkn	24	7.77351	7.93119	0.262961	2.6365e+09	3.29563e+07	1.25012e+10	10.097	1.12164e+10	2.12814e+09
Y51	A10	SYBR	Unkn	25	7.74871	7.22699	0.731145	3.90664e+09	4.8833e+07	1.27426e+10	10.1053	2.133e+10	1.30039e+10
Y51	A11	SYBR	Unkn	25	7.54097	7.22699	0.731145	3.90664e+09	4.8833e+07	1.49563e+10	10.1748	2.133e+10	1.30039e+10
Y51	A12	SYBR	Unkn	25	6.3913	7.22699	0.731145	3.90664e+09	4.8833e+07	3.62912e+10	10.5598	2.133e+10	1.30039e+10
Y53	B10	SYBR	Unkn	26	10.5234	10.6245	0.143643	5.85954e+08	7.32443e+06	1.50007e+09	9.17611	1.39317e+09	1.49469e+08
Y53	B11	SYBR	Unkn	26	10.5612	10.6245	0.143643	5.85954e+08	7.32443e+06	1.45705e+09	9.16347	1.39317e+09	1.49469e+08
Y53	B12	SYBR	Unkn	26	10.7889	10.6245	0.143643	5.85954e+08	7.32443e+06	1.22237e+09	9.0872	1.39317e+09	1.49469e+08
10-1 Std.	C10	SYBR	Std	5	10.1165	10.0621	0.0785839		821000000	821000000	8.91434	821000000	0
10-1 Std.	C11	SYBR	Std	5	10.0977	10.0621	0.0785839		821000000	821000000	8.91434	821000000	0
10-1 Std.	C12	SYBR	Std	5	9.97196	10.0621	0.0785839		821000000	821000000	8.91434	821000000	0
10-2 Std.	D10	SYBR	Std	4	13.8561	13.9894	0.151307		82100000	82100000	7.91434	82100000	0
10-2 Std.	D11	SYBR	Std	4	13.9581	13.9894	0.151307		82100000	82100000	7.91434	82100000	0
10-2 Std.	D12	SYBR	Std	4	14.1538	13.9894	0.151307		82100000	82100000	7.91434	82100000	0
10-3 Std.	E10	SYBR	Std	3	18.4057	18.2781	0.209662		8210000	8210000	6.91434	8210000	0
10-3 Std.	E11	SYBR	Std	3	18.3924	18.2781	0.209662		8210000	8210000	6.91434	8210000	0
10-3 Std.	E12	SYBR	Std	3	18.0361	18.2781	0.209662		8210000	8210000	6.91434	8210000	0
10-4 Std.	F10	SYBR	Std	2	22.4744	22.7875	0.283218		821000	821000	5.91434	821000	0
10-4 Std.	F11	SYBR	Std	2	23.0259	22.7875	0.283218		821000	821000	5.91434	821000	0
10-4 Std.	F12	SYBR	Std	2	22.8622	22.7875	0.283218		821000	821000	5.91434	821000	0
10-5 Std.	G10	SYBR	Std	1	25.9789	26.2203	0.431953		82100	82100	4.91434	82100	0
10-5 Std.	G11	SYBR	Std	1	25.9629	26.2203	0.431953		82100	82100	4.91434	82100	0
10-5 Std.	G12	SYBR	Std	1	26.7189	26.2203	0.431953		82100	82100	4.91434	82100	0
Con	H10	SYBR	NTC	1	34.9442	32.0875	2.57548			0	#NUM!	0	0
Con	H11	SYBR	NTC	1	31.3752	32.0875	2.57548			0	#NUM!	0	0
Con	H12	SYBR	NTC	1	29.9432	32.0875	2.57548			0	#NUM!	0	0
Sixth Batch
Y76	A01	SYBR	Unkn	1	21.8222	21.254	1.07637	1.84557e+06	23069.6	506505	5.70458	919084	745680
Y76	A02	SYBR	Unkn	1	20.0126	21.254	1.07637	1.84557e+06	23069.6	1.77988e+06	6.25039	919084	745680
Y76	A03	SYBR	Unkn	1	21.9272	21.254	1.07637	1.84557e+06	23069.6	470872	5.6729	919084	745680
Y71	B01	SYBR	Unkn	2	9.9376	9.89723	0.0575918	1.06461e+09	1.33076e+07	1.9462e+09	9.28919	2.00261e+09	8.09354e+07
Y71	B02	SYBR	Unkn	2	9.92282	9.89723	0.0575918	1.06461e+09	1.33076e+07	1.96628e+09	9.29365	2.00261e+09	8.09354e+07
Y71	B03	SYBR	Unkn	2	9.83128	9.89723	0.0575918	1.06461e+09	1.33076e+07	2.09534e+09	9.32126	2.00261e+09	8.09354e+07
Y67	C01	SYBR	Unkn	3	10.3941	10.384	0.219083	8.10691e+08	1.01336e+07	1.41743e+09	9.1515	1.43851e+09	2.1938e+08
Y67	C02	SYBR	Unkn	3	10.5978	10.384	0.219083	8.10691e+08	1.01336e+07	1.23043e+09	9.09006	1.43851e+09	2.1938e+08
Y67	C03	SYBR	Unkn	3	10.16	10.384	0.219083	8.10691e+08	1.01336e+07	1.66767e+09	9.22211	1.43851e+09	2.1938e+08
Y66	D01	SYBR	Unkn	4	8.72207	8.82793	0.170174	1.93714e+09	2.42142e+07	4.52703e+09	9.65581	4.22532e+09	4.81439e+08
Y66	D02	SYBR	Unkn	4	9.02423	8.82793	0.170174	1.93714e+09	2.42142e+07	3.6701e+09	9.56468	4.22532e+09	4.81439e+08
Y66	D03	SYBR	Unkn	4	8.73749	8.82793	0.170174	1.93714e+09	2.42142e+07	4.47884e+09	9.65117	4.22532e+09	4.81439e+08
Y65	E01	SYBR	Unkn	5	9.38917	9.79626	0.393444	1.12652e+09	1.40815e+07	2.84843e+09	9.4546	2.20124e+09	6.04575e+08
Y65	E02	SYBR	Unkn	5	10.1745	9.79626	0.393444	1.12652e+09	1.40815e+07	1.65099e+09	9.21774	2.20124e+09	6.04575e+08
Y65	E03	SYBR	Unkn	5	9.82514	9.79626	0.393444	1.12652e+09	1.40815e+07	2.1043e+09	9.32311	2.20124e+09	6.04575e+08
Y62	F01	SYBR	Unkn	6	10.7114	10.2913	0.367279	8.53848e+08	1.06731e+07	1.13707e+09	9.05579	1.554e+09	3.66269e+08
Y62	F02	SYBR	Unkn	6	10.1315	10.2913	0.367279	8.53848e+08	1.06731e+07	1.701e+09	9.2307	1.554e+09	3.66269e+08
Y62	F03	SYBR	Unkn	6	10.031	10.2913	0.367279	8.53848e+08	1.06731e+07	1.82394e+09	9.26101	1.554e+09	3.66269e+08
Y58	G01	SYBR	Unkn	7	10.749	10.6258	0.266291	7.08037e+08	8.85046e+06	1.10777e+09	9.04445	1.22099e+09	2.35788e+08
Y58	G02	SYBR	Unkn	7	10.8082	10.6258	0.266291	7.08037e+08	8.85046e+06	1.06316e+09	9.0266	1.22099e+09	2.35788e+08
Y58	G03	SYBR	Unkn	7	10.3202	10.6258	0.266291	7.08037e+08	8.85046e+06	1.49203e+09	9.17378	1.22099e+09	2.35788e+08
Y57	H01	SYBR	Unkn	8	11.3931	10.8162	0.543911	6.36467e+08	7.95583e+06	7.08255e+08	8.85019	1.1069e+09	3.95826e+08
Y57	H02	SYBR	Unkn	8	10.7427	10.8162	0.543911	6.36467e+08	7.95583e+06	1.11261e+09	9.04634	1.1069e+09	3.95826e+08
Y57	H03	SYBR	Unkn	8	10.3127	10.8162	0.543911	6.36467e+08	7.95583e+06	1.49985e+09	9.17605	1.1069e+09	3.95826e+08
Y56	A04	SYBR	Unkn	9	12.0859	11.9729	0.247519	3.33074e+08	4.16343e+06	4.37755e+08	8.64123	4.78287e+08	8.56097e+07
Y56	A05	SYBR	Unkn	9	11.6891	11.9729	0.247519	3.33074e+08	4.16343e+06	5.76636e+08	8.7609	4.78287e+08	8.56097e+07
Y56	A06	SYBR	Unkn	9	12.1439	11.9729	0.247519	3.33074e+08	4.16343e+06	4.20472e+08	8.62374	4.78287e+08	8.56097e+07
Y55	B04	SYBR	Unkn	10	8.40956	8.82213	0.70203	1.94343e+09	2.42929e+07	5.62438e+09	9.75007	4.53244e+09	1.8425e+09
Y55	B05	SYBR	Unkn	10	9.63272	8.82213	0.70203	1.94343e+09	2.42929e+07	2.40516e+09	9.38114	4.53244e+09	1.8425e+09
Y55	B06	SYBR	Unkn	10	8.42412	8.82213	0.70203	1.94343e+09	2.42929e+07	5.56778e+09	9.74568	4.53244e+09	1.8425e+09
Y54	C04	SYBR	Unkn	11	8.1536	7.72213	0.42825	3.59751e+09	4.49689e+07	6.71854e+09	9.82728	9.33466e+09	2.73702e+09
Y54	C05	SYBR	Unkn	11	7.71562	7.72213	0.42825	3.59751e+09	4.49689e+07	9.10707e+09	9.95938	9.33466e+09	2.73702e+09
Y54	C06	SYBR	Unkn	11	7.29718	7.72213	0.42825	3.59751e+09	4.49689e+07	1.21784e+10	10.0856	9.33466e+09	2.73702e+09
Y13	D04	SYBR	Unkn	12	9.81673	9.82536	0.0106057	1.10832e+09	1.3854e+07	2.11663e+09	9.32564	2.10402e+09	1.5474e+07
Y13	D05	SYBR	Unkn	12	9.8372	9.82536	0.0106057	1.10832e+09	1.3854e+07	2.08675e+09	9.31947	2.10402e+09	1.5474e+07
Y13	D06	SYBR	Unkn	12	9.82214	9.82536	0.0106057	1.10832e+09	1.3854e+07	2.10869e+09	9.32401	2.10402e+09	1.5474e+07
Y12	E04	SYBR	Unkn	13	11.0377	11.2024	0.194513	5.12718e+08	6.40897e+06	9.06546e+08	8.95739	8.13388e+08	1.06954e+08
Y12	E05	SYBR	Unkn	13	11.1525	11.2024	0.194513	5.12718e+08	6.40897e+06	8.37025e+08	8.92274	8.13388e+08	1.06954e+08
Y12	E06	SYBR	Unkn	13	11.417	11.2024	0.194513	5.12718e+08	6.40897e+06	6.96593e+08	8.84298	8.13388e+08	1.06954e+08
Y10	F04	SYBR	Unkn	14	29.8609	26.6243	2.95556	91302.9	1141.29	1905.29	3.27996	45756.1	54251.4
Y10	F05	SYBR	Unkn	14	24.0685	26.6243	2.95556	91302.9	1141.29	106425	5.02704	45756.1	54251.4
Y10	F06	SYBR	Unkn	14	25.9436	26.6243	2.95556	91302.9	1141.29	28938.2	4.46147	45756.1	54251.4
Y8	G04	SYBR	Unkn	15	12.0377	11.7504	0.264978	3.77256e+08	4.71571e+06	4.52647e+08	8.65576	5.58734e+08	9.96995e+07
Y8	G05	SYBR	Unkn	15	11.5156	11.7504	0.264978	3.77256e+08	4.71571e+06	6.50496e+08	8.81324	5.58734e+08	9.96995e+07
Y8	G06	SYBR	Unkn	15	11.6981	11.7504	0.264978	3.77256e+08	4.71571e+06	5.73059e+08	8.7582	5.58734e+08	9.96995e+07
Y7	H04	SYBR	Unkn	16	15.8344	16.3476	0.995883	2.87726e+07	359658	3.24048e+07	7.51061	2.59617e+07	1.37035e+07
Y7	H05	SYBR	Unkn	16	15.713	16.3476	0.995883	2.87726e+07	359658	3.52561e+07	7.54723	2.59617e+07	1.37035e+07
Y7	H06	SYBR	Unkn	16	17.4954	16.3476	0.995883	2.87726e+07	359658	1.0224e+07	7.00962	2.59617e+07	1.37035e+07
10-1 Std.	A10	SYBR	Std	1	10.7674	10.6775	0.154107		821000000	821000000	8.91434	821000000	0
10-1 Std.	A11	SYBR	Std	1	10.7657	10.6775	0.154107		821000000	821000000	8.91434	821000000	0
10-1 Std.	A12	SYBR	Std	1	10.4996	10.6775	0.154107		821000000	821000000	8.91434	821000000	0
10-2 Std.	B10	SYBR	Std	2	14.1506	14.0775	0.0635417		82100000	82100000	7.91434	82100000	0
10-2 Std.	B11	SYBR	Std	2	14.0464	14.0775	0.0635417		82100000	82100000	7.91434	82100000	0
10-2 Std.	B12	SYBR	Std	2	14.0354	14.0775	0.0635417		82100000	82100000	7.91434	82100000	0
10-3 Std.	C10	SYBR	Std	3	18.5214	18.5421	0.35129		8210000	8210000	6.91434	8210000	0
10-3 Std.	C11	SYBR	Std	3	18.9034	18.5421	0.35129		8210000	8210000	6.91434	8210000	0
10-3 Std.	C12	SYBR	Std	3	18.2017	18.5421	0.35129		8210000	8210000	6.91434	8210000	0
10-4 Std.	D10	SYBR	Std	4	22.6122	22.9314	1.56587		821000	821000	5.91434	821000	0
10-4 Std.	D11	SYBR	Std	4	24.6323	22.9314	1.56587		821000	821000	5.91434	821000	0
10-4 Std.	D12	SYBR	Std	4	21.5498	22.9314	1.56587		821000	821000	5.91434	821000	0
Con	F10	SYBR	NTC	1	34.7893	31.7471	2.83356			0	#NUM!	0	0
Con	F11	SYBR	NTC	1	31.269	31.7471	2.83356			0	#NUM!	0	0
Con	F12	SYBR	NTC	1	29.183	31.7471	2.83356			0	#NUM!	0	0
