# Supplementary material for: N/S element transformation modulating lithospheric microbial communities by single-species manipulation
Source: Microbiome. 2023 May 16;11:107. doi: 10.1186/s40168-023-01553-7 (PMC10186816; doi:10.1186/s40168-023-01553-7)
Supplement: Supplementary file 4 — Additional file 3: Dataset S2. Summary of the taxonomy and gene presence of metagenome-assembled genomes and gene relative expression abundance by RT-PCR. [file 40168_2023_1553_MOESM3_ESM.xlsx]

## Sheet: Table S1. MAG summary
Supplementary Dataset S2 | Summary of metagenome-assembled genomes. MAG sequence is available for download in Bioproject: PRJNA838702
			No. of MAGs	Proportion (%)
	Total		43	-
	High-quality MAGs		21	48.8372
	Medium-quality MAGs		22	51.1628
	Average completeness (%)		81.1177
	Average contamination (%)		2.30442
Table S1. Metabolic capacity of MAG members for N,S-transformation pathways based on completeness normalized percentage of key metabolic marker genes (See detailed calculation procedures in the following sheets).
Completeness normalized precentage of key metabolic marker genes in MAGs				Sulfur metabolism												Nitrogen metabolism									Hydrocarbon degradation
				Dissimilatory Sulfate reduction			Assimilatory sulfate reduction				Thiosulfate oxidation and reduction			Interconversion of sulfur and sulfide		Dissimilatory nitrate reduction, DNRA		Denitrification				Aissimilatory nitrate reduction		Nitrogen fixation	Anaerobic degradation of aromatics		Aerobic degradtion of aromatics			Aerobic degradation of alkane
	No. of MAGs	Completeness	Contamination	sulfate to APS	APS to sulfite	sulfite to sulfide	sulfate to APS2	APS to PAPS	PAPS to sulfite	sulfite to sulfate	Thiosulfate oxidation to sulfate by SOX complex	Thiosulfate reduction to sulfide	Thiosulfate oxidation to sulfite	Sulfide oxidation to sulfur	sulfur reduction to sulfide	Nitrate to nitrite(DNR)	Nitrite to ammonia	Nitrate to nitrite	Nitrite to nitric oxide	nitric oxide to nitrous oxide	nitrous oxide to nitrogen	Nitrate to nitrite(ANR)	Nitite to ammonia (ANR)	nitrogen to ammonia	Anaerobic degradation of phenol	Decomposition of benzene ring	Aerobic degradation of carbazole	Aerobic degradation of naphthalene	degradation of benzene	Alkane to alcohol	Alcohol to aldehyde	Aldehyde to fatty acid	Fatty acid β oxidation
Bacteroidota	2	76.55	4.655	0	0	0	65.3168	65.3168	0	65.3168	0	0	65.3168	0	0	0	130.634	0	0	0	0	0	0	65.3168	0	0	0	0	0	0	65.3168	130.634	0
Campylobacterota	1	99.23	0.26	100.776	0	0	100.776	100.776	100.776	100.776	100.776	100.776	0	100.776	0	100.776	100.776	100.776	0	0	100.776	100.776	0	100.776	100.776	0	0	0	0	0	0	0	0
Deferribacterota	1	97.36	0.86	0	0	0	0	0	0	0	0	102.712	0	0	0	102.712	102.712	102.712	0	0	0	0	0	102.712	102.712	0	0	0	0	0	0	0	0
Desulfobacterota	2	97.74	0.515	51.1561	51.1561	51.1561	102.312	51.1561	102.312	51.1561	0	51.1561	0	0	0	0	51.1561	0	0	0	0	0	51.1561	51.1561	102.312	0	0	0	0	0	102.312	102.312	0
Firmicutes	8	80.1063	2.08375	0	31.2086	0	31.2086	31.2086	15.6043	31.2086	0	0	31.2086	0	0	15.6043	31.2086	15.6043	0	15.6043	0	15.6043	15.6043	46.8128	62.4171	0	0	0	0	0	109.23	93.6257	0
Fusobacteriota	1	97.75	2.25	0	0	0	0	0	0	102.302	0	0	0	0	0	0	0	0	0	0	0	0	102.302	102.302	0	0	0	0	0	0	0	0	0
Gammaproteobacteria	26	78.4731	2.45462	0	0	0	107.827	58.8149	78.4198	112.729	24.5062	34.3087	127.432	4.90124	0	88.2223	93.1236	88.2223	34.3087	83.3211	53.9136	24.5062	0	4.90124	117.63	4.90124	4.90124	53.9136	19.605	9.80248	117.63	88.2223	102.926
Synergistota	1	70.07	0.46	0	0	0	0	0	0	0	0	0	142.714	0	0	0	0	0	0	0	0	0	0	0	0	0	0	0	0	0	0	0	0
Verrucomicrobiota	1	93.92	4.43	0	0	0	106.474	106.474	106.474	106.474	0	0	0	0	0	0	106.474	0	0	0	0	0	106.474	0	0	0	0	0	0	0	106.474	106.474	0
Total	43	-	-	5.29076	7.93614	2.64538	76.716	47.6168	55.553	79.3614	15.8723	26.4538	79.3614	5.29076	0	55.553	71.4253	55.553	18.5177	47.6168	31.7446	18.5177	10.5815	23.8084	84.6522	2.64538	2.64538	29.0992	10.5815	5.29076	92.5883	76.716	55.553

## Sheet: Table S2. Gene copy number
Table S2. Numbers of key signature genes in MAGs (1st-step).
Cycling	Function modules	Pathways	KO	Genes	Y28_bin.1	Y28_bin.10	Y28_bin.11	Y28_bin.12	Y28_bin.13	Y28_bin.14	Y28_bin.3	Y28_bin.4	Y28_bin.5	Y28_bin.6	Y28_bin.7	Y28_bin.9	Y59_bin.1	Y59_bin.2	Y59_bin.3	Y59_bin.4	Y59_bin.5	Y59_bin.6	Y59_bin.7	Y59_bin.8	Y59_bin.9	Y60_bin.10	Y60_bin.11	Y60_bin.7	Y60_bin.8	Y60_bin.9	Y70_bin.1	Y70_bin.11	Y70_bin.13	Y70_bin.14	Y70_bin.15	Y70_bin.2	Y70_bin.3	Y70_bin.4	Y70_bin.5	Y70_bin.6	Y70_bin.7	Y70_bin.8	Y70_bin.9	Y98_bin.1	Y98_bin.2	Y98_bin.3	Y98_bin.4
					Bacteroidota	Fusobacteriota	Firmicutes_A	Bacteroidota	Gammaproteobacteria	Gammaproteobacteria	Gammaproteobacteria	Gammaproteobacteria	Gammaproteobacteria	Firmicutes_C	Gammaproteobacteria	Firmicutes_A	Gammaproteobacteria	Firmicutes	Gammaproteobacteria	Gammaproteobacteria	Gammaproteobacteria	Gammaproteobacteria	Firmicutes	Gammaproteobacteria	Firmicutes	Gammaproteobacteria	Gammaproteobacteria	Firmicutes	Gammaproteobacteria	Desulfobacterota	Desulfobacterota	Gammaproteobacteria	Gammaproteobacteria	Campylobacterota	Gammaproteobacteria	Gammaproteobacteria	Verrucomicrobiota	Gammaproteobacteria	Gammaproteobacteria	Gammaproteobacteria	Firmicutes_A	Deferribacterota	Synergistota	Gammaproteobacteria	Gammaproteobacteria	Gammaproteobacteria	Gammaproteobacteria
Sulfur metabolism	Dissimilatory sulfate reduction and oxidation	Sulfate to APS	K00958	sat	0	0	0	0	0	0	0	0	0	0	0	0	0	0	0	0	0	0	0	0	0	0	0	0	0	1	0	0	0	1	0	0	0	0	0	0	0	0	0	0	0	0	0
		APS to sulfite	K00394	aprA	0	0	1	0	0	0	0	0	0	1	0	0	0	0	0	0	0	0	0	0	0	0	0	0	0	1	0	0	0	0	0	0	0	0	0	0	0	0	0	0	0	0	0
			K00395	aprB	0	0	1	0	0	0	0	0	0	1	0	0	0	0	0	0	0	0	0	0	0	0	0	0	0	1	0	0	0	0	0	0	0	0	0	0	0	0	0	0	0	0	0
		Sulfite to sulfide	K11180	dsrA	0	0	0	0	0	0	0	0	0	0	0	0	0	0	0	0	0	0	0	0	0	0	0	0	0	1	0	0	0	0	0	0	0	0	0	0	0	0	0	0	0	0	0
			K11181	dsrB	0	0	0	0	0	0	0	0	0	0	0	0	0	0	0	0	0	0	0	0	0	0	0	0	0	1	0	0	0	0	0	0	0	0	0	0	0	0	0	0	0	0	0
	Assimilatory sulfate reduction	sulfate to APS	K00958	sat	0	0	0	0	0	0	0	0	0	0	0	0	0	0	0	0	0	0	0	0	0	0	0	0	0	1	0	0	0	1	0	0	0	0	0	0	0	0	0	0	0	0	0
			K13811	PAPSS	0	0	0	0	0	0	0	0	0	0	0	0	0	0	0	0	0	0	0	0	0	0	0	0	0	1	0	0	0	0	0	0	0	0	0	0	0	0	0	0	0	0	0
			K00955	cysNC	0	0	1	1	0	0	1	1	0	1	1	0	0	0	0	0	0	0	0	0	0	0	1	0	0	0	1	1	2	1	1	1	1	1	0	1	0	0	0	0	0	1	1
			K00956	cysN	0	0	1	0	0	0	1	1	0	1	1	0	1	0	1	1	1	1	0	0	0	1	0	0	1	0	1	1	2	1	1	1	0	1	0	1	0	0	0	1	0	1	1
			K00957	cysD	0	0	1	0	1	1	0	1	0	1	1	0	1	0	1	1	1	1	0	0	0	1	0	0	1	1	1	1	1	1	1	1	1	1	0	1	0	0	0	1	0	0	1
		APS to PAPS	K00955	cysNC	0	0	1	1	0	0	1	1	0	1	1	0	0	0	0	0	0	0	0	0	0	0	1	0	0	0	1	1	2	1	1	1	1	1	0	1	0	0	0	0	0	1	1
		PAPS to sulfite	K00390	cysH	0	0	1	0	1	0	0	0	0	0	1	0	1	0	1	0	1	1	0	0	0	1	0	0	1	1	1	0	1	1	1	0	1	1	1	1	0	0	0	1	0	1	1
		sulfite to sulfate	K00380	cysJ	0	0	0	0	1	1	1	0	0	0	0	0	1	0	1	1	1	2	0	2	0	1	1	0	1	0	0	0	1	1	0	1	0	1	1	1	0	0	0	0	0	1	2
			K00381	cysl	0	1	1	0	0	1	0	1	0	0	1	0	1	0	1	0	1	1	0	1	0	1	0	0	1	0	1	1	1	0	0	0	2	2	1	1	0	0	0	1	0	1	1
			K00392	sir	0	0	0	2	0	0	0	0	0	0	0	0	0	0	0	0	0	0	0	0	0	0	0	0	0	0	0	0	0	1	0	0	0	0	0	0	1	0	0	0	0	0	0
	Thiosulfate oxidation and reduction	Thiosulfate oxidation to sulfate by SOX complex	K17222	soxA	0	0	0	0	0	0	0	0	0	0	0	0	0	0	0	0	0	1	0	0	0	0	0	0	0	0	0	0	0	0	0	0	0	0	0	0	0	0	0	0	0	0	0
			K17223	soxX	0	0	0	0	0	0	0	0	0	0	0	0	0	0	0	0	0	1	0	0	0	0	0	0	0	0	0	0	0	0	0	0	0	0	0	0	0	0	0	0	0	0	0
			K17226	soxY	0	0	0	0	1	1	0	0	0	0	0	0	0	0	0	0	0	3	0	0	0	0	0	0	0	0	0	0	0	1	0	0	0	1	0	1	0	0	0	0	0	0	0
			K17227	soxZ	0	0	0	0	0	0	0	0	0	0	0	0	0	0	0	0	0	1	0	0	0	0	0	0	0	0	0	0	0	1	0	0	0	0	0	0	0	0	0	0	0	0	0
			K17225	soxC	0	0	0	0	0	0	0	0	0	0	0	0	0	0	0	0	0	2	0	0	0	0	0	0	0	0	0	0	0	1	0	0	0	0	0	0	0	0	0	0	0	0	0
		Thiosulfate reduction to sulfide	K08352	phsA, psrA	0	0	0	0	0	0	0	0	0	0	0	0	1	0	1	0	1	0	0	1	0	1	0	0	2	2	0	0	0	4	0	0	0	0	0	0	0	5	0	1	0	0	0
			K08353	phsB	0	0	0	0	0	0	0	0	0	0	0	0	1	0	0	0	1	0	0	0	0	1	0	0	0	0	0	0	0	0	0	0	0	0	0	0	0	1	0	0	0	0	0
			K08354	phsC	0	0	0	0	0	0	0	0	0	0	0	0	2	0	0	0	2	0	0	0	0	1	0	0	0	0	0	0	0	0	0	0	0	0	0	0	0	1	0	0	0	0	0
		Thiosulfate oxidation to sulfite	K01011	TST	0	0	0	0	3	2	3	3	1	0	3	0	2	0	2	2	2	2	0	2	1	2	1	3	1	0	0	3	1	0	2	2	0	2	2	2	0	0	3	3	1	0	2
			K02439	glpE	1	0	0	0	0	1	1	0	0	0	2	0	1	0	1	0	1	0	0	1	0	1	1	0	0	0	0	1	1	0	0	0	0	1	1	1	0	0	0	1	0	1	1
	Interconversion of sulfur and sulfide	Sulfide oxidation to sulfur	K17229	fccB	0	0	0	0	0	0	0	0	0	0	0	0	0	0	0	0	0	1	0	0	0	0	0	0	0	0	0	0	0	1	0	0	0	0	0	0	0	0	0	0	0	0	0
		sulfur reduction to sulfide	K16952	sor	0	0	0	0	0	0	0	0	0	0	0	0	0	0	0	0	0	0	0	0	0	0	0	0	0	0	0	0	0	0	0	0	0	0	0	0	0	0	0	0	0	0	0
			K17219	sreA	0	0	0	0	0	0	0	0	0	0	0	0	0	0	0	0	0	0	0	0	0	0	0	0	0	0	0	0	0	0	0	0	0	0	0	0	0	0	0	0	0	0	0
			K17220	sreB	0	0	0	0	0	0	0	0	0	0	0	0	0	0	0	0	0	0	0	0	0	0	0	0	0	0	0	0	0	0	0	0	0	0	0	0	0	0	0	0	0	0	0
			K17221	sreC	0	0	0	0	0	0	0	0	0	0	0	0	0	0	0	0	0	0	0	0	0	0	0	0	0	0	0	0	0	0	0	0	0	0	0	0	0	0	0	0	0	0	0
Nitrogen metabolism	Dissimilatory nitrate reduction, DNRA	Nitrate to nitrite	K00370	narG, narZ, nxrA	0	0	0	0	0	0	0	1	0	0	1	0	3	0	1	1	2	0	0	1	0	2	0	0	0	0	0	0	0	0	1	0	0	1	0	1	0	1	0	0	1	0	0
			K00371	narH, narY, nxrB	0	0	0	0	0	0	1	1	0	0	1	0	3	0	1	1	2	0	0	1	0	2	0	0	0	0	0	0	0	0	1	0	0	1	0	1	0	1	0	0	1	0	0
			K02567	napA	0	0	1	0	2	0	0	1	0	0	1	0	1	0	1	1	1	0	0	0	0	1	0	0	2	0	0	0	0	1	0	0	0	0	0	0	0	1	0	2	1	1	0
			K02568	napB	0	0	0	0	2	0	0	1	0	0	1	0	1	0	1	1	1	0	0	0	0	1	0	0	2	0	0	0	1	1	0	0	0	0	0	0	0	0	0	2	0	1	0
		Nitrite to ammonia	K00362	nirB	0	0	0	0	1	0	1	0	0	0	1	0	2	0	0	1	1	1	0	1	0	1	0	0	0	0	4	1	1	0	0	2	1	0	1	0	2	0	0	0	1	2	0
			K00363	nirD	0	0	0	0	0	1	1	0	0	0	1	0	1	0	0	1	1	1	0	1	0	1	0	0	0	0	0	1	1	0	0	1	0	0	1	0	0	0	0	0	2	1	0
			K03385	nrfA	1	0	0	1	0	0	0	0	0	2	0	0	1	0	1	0	1	0	0	0	0	1	0	0	1	0	0	0	0	2	0	0	0	0	0	0	1	1	0	2	0	1	0
	Denitrification	Nitrate to nitrite	K00370	narG, narZ, nxrA	0	0	0	0	0	0	0	1	0	0	1	0	3	0	1	1	2	0	0	1	0	2	0	0	0	0	0	0	0	0	1	0	0	1	0	1	0	1	0	0	1	0	0
			K00371	narH, narY, nxrB	0	0	0	0	0	0	1	1	0	0	1	0	3	0	1	1	2	0	0	1	0	2	0	0	0	0	0	0	0	0	1	0	0	1	0	1	0	1	0	0	1	0	0
			K02567	napA	0	0	1	0	2	0	0	1	0	0	1	0	1	0	1	1	1	0	0	0	0	1	0	0	2	0	0	0	0	1	0	0	0	0	0	0	0	1	0	2	1	1	0
			K02568	napB	0	0	0	0	2	0	0	1	0	0	1	0	1	0	1	1	1	0	0	0	0	1	0	0	2	0	0	0	1	1	0	0	0	0	0	0	0	0	0	2	0	1	0
		Nitrite to nitric oxide	K15864	nirS	0	0	0	0	0	0	0	0	0	0	0	0	0	0	0	0	0	0	0	0	0	0	1	0	0	0	0	0	0	0	0	1	0	2	1	2	0	0	0	0	1	0	1
		nitric oxide to nitrous oxide	K04561	norB	0	0	0	0	3	0	1	2	0	1	1	0	1	0	0	0	0	2	0	0	0	0	1	0	0	0	0	0	1	0	1	2	0	1	0	1	0	0	0	1	1	0	1
			K02305	norC	0	0	0	0	2	2	0	2	0	0	1	0	0	0	0	0	0	1	0	0	0	0	1	0	1	0	0	0	0	0	1	2	0	1	0	1	0	0	0	0	0	0	1
		nitrous oxide to nitrogen	K00376	nosZ	0	0	0	0	1	0	1	0	0	0	0	0	0	0	0	0	0	1	0	0	0	0	1	0	0	0	0	1	0	1	1	1	0	2	0	2	0	0	0	0	1	0	1
	Aissimilatory nitrate reduction	Nitrate to nitrite	K00372	nasA	0	0	1	0	1	0	0	0	0	0	0	0	1	0	0	0	0	0	0	0	0	0	0	0	0	0	0	0	1	1	0	1	0	0	0	0	0	0	0	0	0	1	0
		Nitite to ammonia	K00366	nirA	0	1	1	0	0	0	0	0	0	0	0	0	0	0	0	0	0	0	0	0	0	0	0	0	0	0	1	0	0	0	0	0	2	0	0	0	0	0	0	0	0	0	0
	Nitrogen fixation	nitrogen to ammonia	K02586	nifD	0	0	1	2	0	0	0	0	0	2	0	0	0	0	0	0	0	0	0	0	0	0	1	0	0	0	1	0	0	1	0	0	0	0	0	0	0	1	0	0	0	0	0
			K02591	nifK	0	1	1	1	0	0	0	0	0	3	0	0	0	0	0	0	0	0	0	0	0	0	1	0	0	0	1	0	0	1	0	0	0	0	0	0	0	1	0	0	0	0	0
			K02588	nifH	0	1	1	1	0	0	0	0	0	4	0	3	0	0	0	0	0	0	0	0	0	0	1	0	0	0	1	0	0	1	0	0	0	0	0	0	0	1	0	0	0	0	0
Hydrocarbon degradation	Anaerobic degradation of aromatics	Anaerobic degradation of phenol	K01612	bsdC	0	0	1	0	0	0	0	0	0	0	0	0	1	0	0	0	0	0	1	0	0	1	0	0	0	0	0	0	0	0	0	0	0	0	0	0	0	0	0	0	0	0	0
			K21759	bsdD	0	0	1	0	0	0	0	0	0	0	0	0	1	0	0	0	0	0	0	0	0	1	0	0	0	0	0	0	0	0	0	0	0	0	0	0	0	0	0	0	0	0	0
			K03186	ubiX, bsdB, PAD1	0	0	1	0	3	1	1	1	1	1	1	0	2	0	1	1	1	1	1	0	0	2	1	0	1	1	1	0	1	1	1	1	0	1	1	1	1	1	0	1	1	1	1
		Decomposition of benzene ring	K04112	bcr, badD	0	0	0	0	0	0	0	0	0	0	0	0	0	0	0	0	0	0	0	0	0	0	0	0	0	0	0	0	0	0	0	0	0	0	0	0	0	0	0	0	0	0	0
			K07535	badH	0	0	0	0	0	0	0	0	0	0	0	0	0	0	0	0	0	2	0	0	0	0	0	0	0	0	0	0	0	0	0	0	0	0	0	0	0	0	0	0	0	0	0
	Aerobic degradtion of aromatics	Aerobic degradation of carbazole	K15751	carAa	0	0	0	0	0	0	0	0	0	0	0	0	0	0	0	0	0	0	0	0	0	0	0	0	1	0	0	0	0	0	0	0	0	0	0	0	0	0	0	0	0	0	0
			K15754	carBa	0	0	0	0	0	0	0	0	0	0	0	0	0	0	0	0	0	0	0	0	0	0	0	0	0	0	0	0	0	0	0	0	0	0	0	0	0	0	0	0	0	0	0
			K15756	carC	0	0	0	0	0	0	0	0	0	0	0	0	0	0	0	0	0	0	0	0	0	0	0	0	0	0	0	0	0	0	0	0	0	0	0	0	0	0	0	0	0	0	0
		Aerobic degradation of naphthalene	K14579	nahAc, ndoB, nbzAc, dntAc	0	0	0	0	0	0	0	0	0	0	0	0	0	0	0	0	0	0	0	0	0	0	0	0	0	0	0	0	0	0	0	0	0	0	0	0	0	0	0	0	0	0	0
			K14580	nahAd, ndoC	0	0	0	0	0	0	0	0	0	0	0	0	0	0	0	0	0	0	0	0	0	0	0	0	0	0	0	0	0	0	0	0	0	0	0	0	0	0	0	0	0	0	0
			K14581	nahAa	0	0	0	0	1	1	1	0	0	0	1	0	0	0	0	0	0	0	0	0	0	1	0	0	1	0	0	0	1	0	0	1	0	0	1	0	0	0	0	0	0	0	0
			K14582	nahB	0	0	0	0	0	0	1	0	0	0	0	0	1	0	0	0	1	0	0	0	0	0	0	0	0	0	0	0	0	0	0	0	0	0	0	0	0	0	0	0	0	0	0
			K14583	nahC	0	0	0	0	0	0	0	0	0	0	0	0	0	0	0	0	0	0	0	0	0	0	0	0	0	0	0	0	0	0	0	0	0	0	0	0	0	0	0	0	0	0	0
		degradation of benzene	K03268	todC1, bedC1, tcbAa)	0	0	0	0	0	0	0	0	0	0	0	0	1	0	0	0	1	0	0	0	0	0	0	0	0	0	0	0	0	0	0	0	0	0	0	0	0	0	0	0	0	0	0
			K16268	todC2	0	0	0	0	0	0	0	0	0	0	0	0	0	0	0	0	0	0	0	0	0	0	0	0	0	0	0	0	0	0	0	0	0	0	0	0	0	0	0	0	0	0	0
			K03268	todB	0	0	0	0	0	0	0	0	0	0	0	0	1	0	0	0	1	0	0	0	0	0	0	0	0	0	0	0	0	0	0	0	0	0	0	0	0	0	0	0	0	0	0
			K00446	todA	0	0	0	0	0	0	2	0	0	0	0	0	0	0	0	0	0	0	0	0	0	0	0	0	0	0	0	0	0	0	0	0	0	0	4	0	0	0	0	0	0	0	0
			K00446	dmpB	0	0	0	0	0	0	2	0	0	0	0	0	0	0	0	0	0	0	0	0	0	0	0	0	0	0	0	0	0	0	0	0	0	0	4	0	0	0	0	0	0	0	0
	Aerobic degradation of alkane	Alkane to alcohol	K00496	alkB1_2, alkM	0	0	0	0	0	0	0	0	0	0	0	0	0	0	0	0	0	0	0	0	0	0	0	0	0	0	0	0	0	0	0	0	0	0	0	0	0	0	0	0	0	0	0
		Long-chain alkane to long-chain alcohol	K20938	ladA	0	0	0	0	0	0	0	0	0	0	0	0	0	0	0	1	0	0	0	0	0	0	0	0	0	0	0	0	0	0	0	0	0	0	1	0	0	0	0	0	0	0	0
		Alcohol to aldehyde	K13953	adhP	0	0	0	1	1	2	0	0	0	0	0	0	0	1	0	0	0	2	0	0	0	0	2	1	0	0	0	0	0	0	0	0	0	0	0	0	0	0	0	0	2	0	0
			K13954	yiaY	0	0	1	0	0	0	0	0	0	2	1	0	2	0	0	1	2	1	0	0	0	1	1	0	1	1	1	0	1	0	0	1	1	0	0	1	2	0	0	1	0	0	1
			K00001	adh	0	0	1	1	1	3	0	2	0	0	1	0	2	2	1	1	1	2	3	0	0	1	2	1	1	4	5	1	0	0	3	1	2	1	0	1	1	0	0	0	2	2	1
			K00121	frmA	0	0	0	0	3	0	0	1	0	0	1	0	1	0	1	0	1	2	0	0	1	1	1	0	1	0	1	2	1	0	0	1	0	1	1	1	0	0	0	1	0	1	1
			K04072	adhE	0	0	1	0	0	0	0	0	0	0	0	0	1	0	1	1	0	0	2	1	1	1	0	1	1	2	2	0	1	0	0	0	1	0	0	0	0	0	0	0	0	1	0
		Aldehyde to fatty acid	K00128	ALDH	1	0	0	1	3	0	1	2	0	1	1	1	1	0	1	1	1	5	2	0	1	0	1	2	0	1	1	1	1	0	1	0	1	1	2	0	1	0	0	1	1	0	1
		Fatty acid β oxidation	K00632	fadA, fadI	0	0	0	0	2	0	0	1	0	0	3	0	2	0	3	3	2	2	0	1	0	2	0	0	1	0	0	0	2	0	2	1	0	1	1	1	0	0	0	2	2	2	1
			K07513	ACAA1	0	0	0	0	0	0	0	0	0	0	0	0	0	0	0	0	0	0	0	0	0	0	0	0	0	0	0	0	0	0	0	0	0	0	0	0	0	0	0	0	0	0	0

## Sheet: Table S3. Pathway presence num.
Table S3. Total numbers of key signature genes encoding specific metabolic pathways in MAGs (2nd-step).
Bin name	Taxonomy	Dissimilatory sulfate reduction and oxidation			Assimilatory sulfate reduction				Thiosulfate oxidation and reduction			Interconversion of sulfur and sulfide		Dissimilatory nitrate reduction, ammonification		Denitrification				Aissimilatory nitrate reduction		Nitrogen fixation	Anaerobic degradation of aromatics		Aerobic degradtion of aromatics			Aerobic degradation of alkane
		Sulfate to APS	APS to sulfite	Sulfite to sulfide	sulfate to APS	APS to PAPS	PAPS to sulfite	sulfite to sulfate	Thiosulfate oxidation to sulfate by SOX complex	Thiosulfate reduction to sulfide	Thiosulfate oxidation to sulfite	Sulfide oxidation to sulfur	sulfur reduction to sulfide	Nitrate to nitrite(DNR)	Nitrite to ammonia	Nitrate to nitrite	Nitrite to nitric oxide	nitric oxide to nitrous oxide	nitrous oxide to nitrogen	Nitrate to nitrite(ANR)	Nitite to ammonia (ANR)	nitrogen to ammonia	Anaerobic degradation of phenol	Decomposition of benzene ring	Aerobic degradation of carbazole	Aerobic degradation of naphthalene	degradation of benzene	Alkane to alcohol	Long-chain alkane to long-chain alcohol	Alcohol to aldehyde	Aldehyde to fatty acid	Fatty acid β oxidation
Y28_bin.1	d__Bacteria;p__Bacteroidota;c__Bacteroidia;o__Bacteroidales;f__Dysgonomonadaceae;g__Dysgonomonas;s__Dysgonomonas gadei	0	0	0	0	0	0	0	0	0	1	0	0	0	1	0	0	0	0	0	0	0	0	0	0	0	0	0	0	0	1	0
Y28_bin.10	d__Bacteria;p__Fusobacteriota;c__Fusobacteriia;o__Fusobacteriales;f__Fusobacteriaceae;g__Fusobacterium_A;s__Fusobacterium_A ulcerans	0	0	0	0	0	0	1	0	0	0	0	0	0	0	0	0	0	0	0	1	2	0	0	0	0	0	0	0	0	0	0
Y28_bin.11	d__Bacteria;p__Firmicutes_A;c__Clostridia;o__Lachnospirales;f__Lachnospiraceae;g__Hungatella;s__	0	2	0	3	1	1	1	0	0	0	0	0	1	0	1	0	0	0	1	1	3	3	0	0	0	0	0	0	3	0	0
Y28_bin.12	d__Bacteria;p__Bacteroidota;c__Bacteroidia;o__Bacteroidales;f__Dysgonomonadaceae;g__Dysgonomonas;s__	0	0	0	1	1	0	2	0	0	0	0	0	0	1	0	0	0	0	0	0	4	0	0	0	0	0	0	0	2	1	0
Y28_bin.13	d__Bacteria;p__Proteobacteria;c__Gammaproteobacteria;o__Pseudomonadales;f__Pseudomonadaceae;g__Pseudomonas_A;s__Pseudomonas_A stutzeri_AE	0	0	0	1	0	1	1	1	0	3	0	0	4	1	4	0	5	1	1	0	0	3	0	0	1	0	0	0	5	3	2
Y28_bin.14	d__Bacteria;p__Proteobacteria;c__Gammaproteobacteria;o__Pseudomonadales;f__Pseudomonadaceae;g__Pseudomonas_A;s__Pseudomonas_A songnenensis	0	0	0	1	0	0	2	1	0	3	0	0	0	1	0	0	2	0	0	0	0	1	0	0	1	0	0	0	5	0	0
Y28_bin.3	d__Bacteria;p__Proteobacteria;c__Gammaproteobacteria;o__Pseudomonadales;f__Pseudomonadaceae;g__Pseudomonas_A;s__	0	0	0	2	1	0	1	0	0	4	0	0	1	2	1	0	1	1	0	0	0	1	0	0	2	4	0	0	0	1	0
Y28_bin.4	d__Bacteria;p__Proteobacteria;c__Gammaproteobacteria;o__Pseudomonadales;f__Pseudomonadaceae;g__Pseudomonas_A;s__Pseudomonas_A stutzeri_T	0	0	0	3	1	0	1	0	0	3	0	0	4	0	4	0	4	0	0	0	0	1	0	0	0	0	0	0	3	2	1
Y28_bin.5	d__Bacteria;p__Proteobacteria;c__Gammaproteobacteria;o__Burkholderiales;f__Burkholderiaceae;g__;s__	0	0	0	0	0	0	0	0	0	1	0	0	0	0	0	0	0	0	0	0	0	1	0	0	0	0	0	0	0	0	0
Y28_bin.6	d__Bacteria;p__Firmicutes_C;c__Negativicutes;o__Sporomusales;f__Sporomusaceae;g__Sporomusa;s__Sporomusa sphaeroides	0	2	0	3	1	0	0	0	0	0	0	0	0	2	0	0	1	0	0	0	9	1	0	0	0	0	0	0	2	1	0
Y28_bin.7	d__Bacteria;p__Proteobacteria;c__Gammaproteobacteria;o__Pseudomonadales;f__Pseudomonadaceae;g__Pseudomonas_A;s__Pseudomonas_A stutzeri_AG	0	0	0	3	1	1	1	0	0	5	0	0	4	2	4	0	2	0	0	0	0	1	0	0	1	0	0	0	3	1	3
Y28_bin.9	d__Bacteria;p__Firmicutes_A;c__Clostridia;o__Peptostreptococcales;f__Anaerovoracaceae;g__Bacilliculturomica;s__	0	0	0	0	0	0	0	0	0	0	0	0	0	0	0	0	0	0	0	0	3	0	0	0	0	0	0	0	0	1	0
Y59_bin.1	d__Bacteria;p__Proteobacteria;c__Gammaproteobacteria;o__Enterobacterales;f__Enterobacteriaceae;g__Citrobacter;s__	0	0	0	2	0	1	2	0	4	3	0	0	8	4	8	0	1	0	1	0	0	4	0	0	1	2	0	0	6	1	2
Y59_bin.2	d__Bacteria;p__Firmicutes;c__Bacilli;o__Lactobacillales;f__Carnobacteriaceae;g__Carnobacterium_A;s__	0	0	0	0	0	0	0	0	0	0	0	0	0	0	0	0	0	0	0	0	0	0	0	0	0	0	0	0	3	0	0
Y59_bin.3	d__Bacteria;p__Proteobacteria;c__Gammaproteobacteria;o__Enterobacterales;f__Enterobacteriaceae;g__Providencia;s__Providencia rettgeri_A	0	0	0	2	0	1	2	0	1	3	0	0	4	1	4	0	0	0	0	0	0	1	0	0	0	0	0	0	3	1	3
Y59_bin.4	d__Bacteria;p__Proteobacteria;c__Gammaproteobacteria;o__Enterobacterales;f__Enterobacteriaceae;g__Hafnia;s__Hafnia proteus	0	0	0	2	0	0	1	0	0	2	0	0	4	2	4	0	0	0	0	0	0	1	0	0	0	0	0	1	3	1	3
Y59_bin.5	d__Bacteria;p__Proteobacteria;c__Gammaproteobacteria;o__Enterobacterales;f__Enterobacteriaceae;g__Citrobacter;s__Citrobacter braakii	0	0	0	2	0	1	2	0	4	3	0	0	6	3	6	0	0	0	0	0	0	1	0	0	1	2	0	0	4	1	2
Y59_bin.6	d__Bacteria;p__Proteobacteria;c__Gammaproteobacteria;o__Burkholderiales;f__Burkholderiaceae;g__Candidimonas_A;s__Candidimonas_A sp002849615	0	0	0	2	0	1	3	8	0	2	1	0	0	2	0	0	3	1	0	0	0	1	2	0	0	0	0	0	7	5	2
Y59_bin.7	d__Bacteria;p__Firmicutes;c__Bacilli;o__Lactobacillales;f__Enterococcaceae;g__Enterococcus_A;s__Enterococcus_A malodoratus	0	0	0	0	0	0	0	0	0	0	0	0	0	0	0	0	0	0	0	0	0	2	0	0	0	0	0	0	5	2	0
Y59_bin.8	d__Bacteria;p__Proteobacteria;c__Gammaproteobacteria;o__Enterobacterales;f__Enterobacteriaceae;g__Morganella;s__Morganella morganii_A	0	0	0	0	0	0	3	0	1	3	0	0	2	2	2	0	0	0	0	0	0	0	0	0	0	0	0	0	1	0	1
Y59_bin.9	d__Bacteria;p__Firmicutes;c__Bacilli;o__Lactobacillales;f__Carnobacteriaceae;g__Carnobacterium_A;s__Carnobacterium_A mobile	0	0	0	0	0	0	0	0	0	1	0	0	0	0	0	0	0	0	0	0	0	0	0	0	0	0	0	0	2	1	0
Y60_bin.10	d__Bacteria;p__Proteobacteria;c__Gammaproteobacteria;o__Enterobacterales;f__Enterobacteriaceae;g__Citrobacter_A;s__Citrobacter_A amalonaticus	0	0	0	2	0	1	2	0	3	3	0	0	6	3	6	0	0	0	0	0	0	4	0	0	1	0	0	0	4	0	2
Y60_bin.11	d__Bacteria;p__Proteobacteria;c__Gammaproteobacteria;o__Pseudomonadales;f__Pseudomonadaceae;g__Pseudomonas_A;s__Pseudomonas_A stutzeri_AH	0	0	0	1	1	0	1	0	0	2	0	0	0	0	0	1	2	1	0	0	3	1	0	0	0	0	0	0	6	1	0
Y60_bin.7	d__Bacteria;p__Firmicutes;c__Bacilli;o__Lactobacillales;f__Carnobacteriaceae;g__Atopostipes;s__	0	0	0	0	0	0	0	0	0	3	0	0	0	0	0	0	0	0	0	0	0	0	0	0	0	0	0	0	3	2	0
Y60_bin.8	d__Bacteria;p__Proteobacteria;c__Gammaproteobacteria;o__Enterobacterales;f__Shewanellaceae;g__Shewanella;s__Shewanella chilikensis	0	0	0	2	0	1	2	0	2	1	0	0	4	1	4	0	1	0	0	0	0	1	0	1	1	0	0	0	4	0	1
Y60_bin.9	d__Bacteria;p__Desulfobacterota;c__Desulfovibrionia;o__Desulfovibrionales;f__Desulfovibrionaceae;g__Oleidesulfovibrio;s__Oleidesulfovibrio alaskensis	1	2	2	3	0	1	0	0	2	0	0	0	0	0	0	0	0	0	0	0	0	1	0	0	0	0	0	0	7	1	0
Y70_bin.1	d__Bacteria;p__Desulfobacterota;c__Desulfuromonadia;o__Desulfuromonadales;f__Syntrophotaleaceae;g__;s__	0	0	0	3	1	1	1	0	0	0	0	0	0	4	0	0	0	0	0	1	3	1	0	0	0	0	0	0	9	1	0
Y70_bin.11	d__Bacteria;p__Proteobacteria;c__Gammaproteobacteria;o__Pseudomonadales;f__Pseudomonadaceae;g__Thiopseudomonas;s__Thiopseudomonas caeni	0	0	0	3	1	0	1	0	0	4	0	0	0	2	0	0	0	1	0	0	0	0	0	0	0	0	0	0	3	1	0
Y70_bin.13	d__Bacteria;p__Proteobacteria;c__Gammaproteobacteria;o__Enterobacterales;f__Aeromonadaceae;g__Zobellella_B;s__Zobellella_B taiwanensis	0	0	0	5	2	1	2	0	0	2	0	0	1	2	1	0	1	0	1	0	0	1	0	0	1	0	0	0	3	1	2
Y70_bin.14	d__Bacteria;p__Campylobacterota;c__Campylobacteria;o__Campylobacterales;f__Sulfurospirillaceae;g__UBA1877;s__	1	0	0	4	1	1	2	3	4	0	1	0	2	2	2	0	0	1	1	0	3	1	0	0	0	0	0	0	0	0	0
Y70_bin.15	d__Bacteria;p__Proteobacteria;c__Gammaproteobacteria;o__Pseudomonadales;f__Pseudomonadaceae;g__Pseudomonas_D;s__Pseudomonas_D yangmingensis	0	0	0	3	1	1	0	0	0	2	0	0	2	0	2	0	2	1	0	0	0	1	0	0	0	0	0	0	3	1	2
Y70_bin.2	d__Bacteria;p__Proteobacteria;c__Gammaproteobacteria;o__Pseudomonadales;f__Pseudomonadaceae;g__Pseudomonas_D;s__Pseudomonas_D bauzanensis	0	0	0	3	1	0	1	0	0	2	0	0	0	3	0	1	4	1	1	0	0	1	0	0	1	0	0	0	3	0	1
Y70_bin.3	d__Bacteria;p__Verrucomicrobiota;c__Lentisphaeria;o__Victivallales;f__Victivallaceae;g__UBA5239;s__	0	0	0	2	1	1	2	0	0	0	0	0	0	1	0	0	0	0	0	2	0	0	0	0	0	0	0	0	4	1	0
Y70_bin.4	d__Bacteria;p__Proteobacteria;c__Gammaproteobacteria;o__Pseudomonadales;f__Pseudomonadaceae;g__Thiopseudomonas;s__	0	0	0	3	1	1	3	1	0	3	0	0	2	0	2	2	2	2	0	0	0	1	0	0	0	0	0	0	2	1	1
Y70_bin.5	d__Bacteria;p__Proteobacteria;c__Gammaproteobacteria;o__Pseudomonadales;f__Nitrincolaceae;g__Marinobacterium;s__	0	0	0	0	0	1	2	0	0	3	0	0	0	2	0	1	0	0	0	0	0	1	0	0	1	8	0	1	1	2	1
Y70_bin.6	d__Bacteria;p__Proteobacteria;c__Gammaproteobacteria;o__Pseudomonadales;f__Pseudomonadaceae;g__Thiopseudomonas;s__	0	0	0	3	1	1	2	1	0	3	0	0	2	0	2	2	2	2	0	0	0	1	0	0	0	0	0	0	3	0	1
Y70_bin.7	d__Bacteria;p__Firmicutes_A;c__Clostridia;o__Peptostreptococcales;f__Natronincolaceae;g__Alkaliphilus_B;s__	0	0	0	0	0	0	1	0	0	0	0	0	0	3	0	0	0	0	0	0	0	1	0	0	0	0	0	0	3	1	0
Y70_bin.8	d__Bacteria;p__Deferribacterota;c__Deferribacteres;o__Deferribacterales;f__Denitrovibrionaceae;g__Geovibrio;s__Geovibrio sp001603805	0	0	0	0	0	0	0	0	7	0	0	0	3	1	3	0	0	0	0	0	3	1	0	0	0	0	0	0	0	0	0
Y70_bin.9	d__Bacteria;p__Synergistota;c__Synergistia;o__Synergistales;f__Dethiosulfovibrionaceae;g__Dethiosulfovibrio;s__	0	0	0	0	0	0	0	0	0	3	0	0	0	0	0	0	0	0	0	0	0	0	0	0	0	0	0	0	0	0	0
Y98_bin.1	d__Bacteria;p__Proteobacteria;c__Gammaproteobacteria;o__Enterobacterales;f__Shewanellaceae;g__Shewanella;s__Shewanella putrefaciens	0	0	0	2	0	1	1	0	1	4	0	0	4	2	4	0	1	0	0	0	0	1	0	0	0	0	0	0	2	1	2
Y98_bin.2	d__Bacteria;p__Proteobacteria;c__Gammaproteobacteria;o__Pseudomonadales;f__Pseudomonadaceae;g__Pseudomonas_A;s__Pseudomonas_A stutzeri	0	0	0	0	0	0	0	0	0	1	0	0	3	3	3	1	1	1	0	0	0	1	0	0	0	0	0	0	4	1	2
Y98_bin.3	d__Bacteria;p__Proteobacteria;c__Gammaproteobacteria;o__Enterobacterales;f__Aeromonadaceae;g__Aeromonas;s__Aeromonas salmonicida	0	0	0	2	1	1	2	0	0	1	0	0	2	4	2	0	0	0	1	0	0	1	0	0	0	0	0	0	4	0	2
Y98_bin.4	d__Bacteria;p__Proteobacteria;c__Gammaproteobacteria;o__Pseudomonadales;f__Pseudomonadaceae;g__Thiopseudomonas;s__	0	0	0	3	1	1	3	0	0	3	0	0	0	0	0	1	2	1	0	0	0	1	0	0	0	0	0	0	3	1	1

## Sheet: Table S4. Path presence|absence
Table S4. Presence/absence percentage of key signature genes encoding specific metabolic pathways in MAGs (3rd-step).
Presence / Absence of key metabolic marker genes in MAG				Sulfur metabolism												Nitrogen metabolism									Hydrocarbon degradation
				Dissimilatory Sulfate reduction			Assimilatory sulfate reduction				Thiosulfate oxidation and reduction			Interconversion of sulfur and sulfide		Dissimilatory nitrate reduction, DNRA		Denitrification				Aissimilatory nitrate reduction		Nitrogen fixation	Anaerobic degradation of aromatics		Aerobic degradtion of aromatics			Aerobic degradation of alkane
	No. of MAGs	Completeness	Contamination	Sulfate to APS	APS to sulfite	Sulfite to sulfide	sulfate to APS2	APS to PAPS	PAPS to sulfite	sulfite to sulfate	Thiosulfate oxidation to sulfate by SOX complex	Thiosulfate reduction to sulfide	Thiosulfate oxidation to sulfite	Sulfide oxidation to sulfur	sulfur reduction to sulfide	Nitrate to nitrite(DNR)	Nitrite to ammonia	Nitrate to nitrite	Nitrite to nitric oxide	nitric oxide to nitrous oxide	nitrous oxide to nitrogen	Nitrate to nitrite(ANR)	Nitite to ammonia (ANR)	nitrogen to ammonia	Anaerobic degradation of phenol	Decomposition of benzene ring	Aerobic degradation of carbazole	Aerobic degradation of naphthalene	degradation of benzene	Alkane to alcohol	Alcohol to aldehyde	Aldehyde to fatty acid	Fatty acid β oxidation
Bacteroidota	2	76.55	4.655	0	0	0	1	1	0	1	0	0	1	0	0	0	2	0	0	0	0	0	0	1	0	0	0	0	0	0	1	2	0
Campylobacterota	1	99.23	0.26	1	0	0	1	1	1	1	1	1	0	1	0	1	1	1	0	0	1	1	0	1	1	0	0	0	0	0	0	0	0
Deferribacterota	1	97.36	0.86	0	0	0	0	0	0	0	0	1	0	0	0	1	1	1	0	0	0	0	0	1	1	0	0	0	0	0	0	0	0
Desulfobacterota	2	97.74	0.515	1	1	1	2	1	2	1	0	1	0	0	0	0	1	0	0	0	0	0	1	1	2	0	0	0	0	0	2	2	0
Firmicutes	8	80.1063	2.08375	0	2	0	2	2	1	2	0	0	2	0	0	1	2	1	0	1	0	1	1	3	4	0	0	0	0	0	7	6	0
Fusobacteriota	1	97.75	2.25	0	0	0	0	0	0	1	0	0	0	0	0	0	0	0	0	0	0	0	1	1	0	0	0	0	0	0	0	0	0
Gammaproteobacteria	26	78.4731	2.45462	0	0	0	22	12	16	23	5	7	26	1	0	18	19	18	7	17	11	5	0	1	24	1	1	11	4	2	24	18	21
Synergistota	1	70.07	0.46	0	0	0	0	0	0	0	0	0	1	0	0	0	0	0	0	0	0	0	0	0	0	0	0	0	0	0	0	0	0
Verrucomicrobiota	1	93.92	4.43	0	0	0	1	1	1	1	0	0	0	0	0	0	1	0	0	0	0	0	1	0	0	0	0	0	0	0	1	1	0
Total	43	-	-	2	3	1	29	18	21	30	6	10	30	2	0	21	27	21	7	18	12	7	4	9	32	1	1	11	4	2	35	29	21
% of key metabolic marker genes				Sulfur metabolism												Nitrogen metabolism									Hydrocarbon degradation
				Dissimilatory Sulfate reduction			Assimilatory sulfate reduction				Thiosulfate oxidation and reduction			Interconversion of sulfur and sulfide		Dissimilatory nitrate reduction, DNRA		Denitrification				Aissimilatory nitrate reduction		Nitrogen fixation	Anaerobic degradation of aromatics		Aerobic degradtion of aromatics			Aerobic degradation of alkane
	No. of MAGs	Completeness	Contamination	Sulfate to APS	APS to sulfite	Sulfite to sulfide	sulfate to APS2	APS to PAPS	PAPS to sulfite	sulfite to sulfate	Thiosulfate oxidation to sulfate by SOX complex	Thiosulfate reduction to sulfide	Thiosulfate oxidation to sulfite	Sulfide oxidation to sulfur	sulfur reduction to sulfide	Nitrate to nitrite(DNR)	Nitrite to ammonia	Nitrate to nitrite	Nitrite to nitric oxide	nitric oxide to nitrous oxide	nitrous oxide to nitrogen	Nitrate to nitrite(ANR)	Nitite to ammonia (ANR)	nitrogen to ammonia	Anaerobic degradation of phenol	Decomposition of benzene ring	Aerobic degradation of carbazole	Aerobic degradation of naphthalene	degradation of benzene	Alkane to alcohol	Alcohol to aldehyde	Aldehyde to fatty acid	Fatty acid β oxidation
Bacteroidota	2	76.55	4.655	0	0	0	50	50	0	50	0	0	50	0	0	0	100	0	0	0	0	0	0	50	0	0	0	0	0	0	50	100	0
Campylobacterota	1	99.23	0.26	100	0	0	100	100	100	100	100	100	0	100	0	100	100	100	0	0	100	100	0	100	100	0	0	0	0	0	0	0	0
Deferribacterota	1	97.36	0.86	0	0	0	0	0	0	0	0	100	0	0	0	100	100	100	0	0	0	0	0	100	100	0	0	0	0	0	0	0	0
Desulfobacterota	2	97.74	0.515	50	50	50	100	50	100	50	0	50	0	0	0	0	50	0	0	0	0	0	50	50	100	0	0	0	0	0	100	100	0
Firmicutes	8	80.1063	2.08375	0	25	0	25	25	12.5	25	0	0	25	0	0	12.5	25	12.5	0	12.5	0	12.5	12.5	37.5	50	0	0	0	0	0	87.5	75	0
Fusobacteriota	1	97.75	2.25	0	0	0	0	0	0	100	0	0	0	0	0	0	0	0	0	0	0	0	100	100	0	0	0	0	0	0	0	0	0
Gammaproteobacteria	26	78.4731	2.45462	0	0	0	84.6154	46.1538	61.5385	88.4615	19.2308	26.9231	100	3.84615	0	69.2308	73.0769	69.2308	26.9231	65.3846	42.3077	19.2308	0	3.84615	92.3077	3.84615	3.84615	42.3077	15.3846	7.69231	92.3077	69.2308	80.7692
Synergistota	1	70.07	0.46	0	0	0	0	0	0	0	0	0	100	0	0	0	0	0	0	0	0	0	0	0	0	0	0	0	0	0	0	0	0
Verrucomicrobiota	1	93.92	4.43	0	0	0	100	100	100	100	0	0	0	0	0	0	100	0	0	0	0	0	100	0	0	0	0	0	0	0	100	100	0
Total	43	-	-	4.65116	6.97674	2.32558	67.4419	41.8605	48.8372	69.7674	13.9535	23.2558	69.7674	4.65116	0	48.8372	62.7907	48.8372	16.2791	41.8605	27.907	16.2791	9.30233	20.9302	74.4186	2.32558	2.32558	25.5814	9.30233	4.65116	81.3953	67.4419	48.8372
Completeness normalized % of key metabolic marker genes				Sulfur metabolism												Nitrogen metabolism									Hydrocarbon degradation
				Dissimilatory Sulfate reduction			Assimilatory sulfate reduction				Thiosulfate oxidation and reduction			Interconversion of sulfur and sulfide		Dissimilatory nitrate reduction, DNRA		Denitrification				Aissimilatory nitrate reduction		Nitrogen fixation	Anaerobic degradation of aromatics		Aerobic degradtion of aromatics			Aerobic degradation of alkane
	No. of MAGs	Completeness	Contamination	Sulfate to APS	APS to sulfite	Sulfite to sulfide	sulfate to APS2	APS to PAPS	PAPS to sulfite	sulfite to sulfate	Thiosulfate oxidation to sulfate by SOX complex	Thiosulfate reduction to sulfide	Thiosulfate oxidation to sulfite	Sulfide oxidation to sulfur	sulfur reduction to sulfide	Nitrate to nitrite(DNR)	Nitrite to ammonia	Nitrate to nitrite	Nitrite to nitric oxide	nitric oxide to nitrous oxide	nitrous oxide to nitrogen	Nitrate to nitrite(ANR)	Nitite to ammonia (ANR)	nitrogen to ammonia	Anaerobic degradation of phenol	Decomposition of benzene ring	Aerobic degradation of carbazole	Aerobic degradation of naphthalene	degradation of benzene	Alkane to alcohol	Alcohol to aldehyde	Aldehyde to fatty acid	Fatty acid β oxidation
Bacteroidota	2	76.55	4.655	0	0	0	65.3168	65.3168	0	65.3168	0	0	65.3168	0	0	0	130.634	0	0	0	0	0	0	65.3168	0	0	0	0	0	0	65.3168	130.634	0
Campylobacterota	1	99.23	0.26	100.776	0	0	100.776	100.776	100.776	100.776	100.776	100.776	0	100.776	0	100.776	100.776	100.776	0	0	100.776	100.776	0	100.776	100.776	0	0	0	0	0	0	0	0
Deferribacterota	1	97.36	0.86	0	0	0	0	0	0	0	0	102.712	0	0	0	102.712	102.712	102.712	0	0	0	0	0	102.712	102.712	0	0	0	0	0	0	0	0
Desulfobacterota	2	97.74	0.515	51.1561	51.1561	51.1561	102.312	51.1561	102.312	51.1561	0	51.1561	0	0	0	0	51.1561	0	0	0	0	0	51.1561	51.1561	102.312	0	0	0	0	0	102.312	102.312	0
Firmicutes	8	80.1063	2.08375	0	31.2086	0	31.2086	31.2086	15.6043	31.2086	0	0	31.2086	0	0	15.6043	31.2086	15.6043	0	15.6043	0	15.6043	15.6043	46.8128	62.4171	0	0	0	0	0	109.23	93.6257	0
Fusobacteriota	1	97.75	2.25	0	0	0	0	0	0	102.302	0	0	0	0	0	0	0	0	0	0	0	0	102.302	102.302	0	0	0	0	0	0	0	0	0
Gammaproteobacteria	26	78.4731	2.45462	0	0	0	107.827	58.8149	78.4198	112.729	24.5062	34.3087	127.432	4.90124	0	88.2223	93.1236	88.2223	34.3087	83.3211	53.9136	24.5062	0	4.90124	117.63	4.90124	4.90124	53.9136	19.605	9.80248	117.63	88.2223	102.926
Synergistota	1	70.07	0.46	0	0	0	0	0	0	0	0	0	142.714	0	0	0	0	0	0	0	0	0	0	0	0	0	0	0	0	0	0	0	0
Verrucomicrobiota	1	93.92	4.43	0	0	0	106.474	106.474	106.474	106.474	0	0	0	0	0	0	106.474	0	0	0	0	0	106.474	0	0	0	0	0	0	0	106.474	106.474	0
Total	43	-	-	5.29076	7.93614	2.64538	76.716	47.6168	55.553	79.3614	15.8723	26.4538	79.3614	5.29076	0	55.553	71.4253	55.553	18.5177	47.6168	31.7446	18.5177	10.5815	23.8084	84.6522	2.64538	2.64538	29.0992	10.5815	5.29076	92.5883	76.716	55.553

## Sheet: Table S5. MAG details
Table S5. MAG quality and taxonomy.
genome	score	completeness	contamination	strain_heterogeneity	size	N50	cluster	Taxonomy	cluster_members	completeness_metric	contamination_metric
Y28_bin.1	99.0858	99.45	0.55	0	4763138	46986	39_1	d__Bacteria;p__Bacteroidota;c__Bacteroidia;o__Bacteroidales;f__Dysgonomonadaceae;g__Dysgonomonas;s__Dysgonomonas gadei	2	near	low
Y28_bin.10	88.7278	97.75	2.25	0	3522302	23262	27_1	d__Bacteria;p__Fusobacteriota;c__Fusobacteriia;o__Fusobacteriales;f__Fusobacteriaceae;g__Fusobacterium_A;s__Fusobacterium_A ulcerans	3	near	low
Y28_bin.11	99.6594	99.37	0.32	0	4157332	477372	29_0	d__Bacteria;p__Firmicutes_A;c__Clostridia;o__Lachnospirales;f__Lachnospiraceae;g__Hungatella;s__	1	near	low
Y28_bin.12	10.5216	53.65	8.76	0	2907576	1751	40_0	d__Bacteria;p__Bacteroidota;c__Bacteroidia;o__Bacteroidales;f__Dysgonomonadaceae;g__Dysgonomonas;s__	1	moderate	medium
Y28_bin.13	25.3873	60.35	8.74	90.91	3398008	3045	15_2	d__Bacteria;p__Proteobacteria;c__Gammaproteobacteria;o__Pseudomonadales;f__Pseudomonadaceae;g__Pseudomonas_A;s__Pseudomonas_A stutzeri_AE	1	moderate	medium
Y28_bin.14	41.552	67.84	6.71	82.22	3084844	2642	15_1	d__Bacteria;p__Proteobacteria;c__Gammaproteobacteria;o__Pseudomonadales;f__Pseudomonadaceae;g__Pseudomonas_A;s__Pseudomonas_A songnenensis	2	moderate	medium
Y28_bin.3	45.7495	53.45	1.72	0	2545703	5000	18_0	d__Bacteria;p__Proteobacteria;c__Gammaproteobacteria;o__Pseudomonadales;f__Pseudomonadaceae;g__Pseudomonas_A;s__	1	moderate	low
Y28_bin.4	61.7684	59.66	0	0	2742663	13926	17_1	d__Bacteria;p__Proteobacteria;c__Gammaproteobacteria;o__Pseudomonadales;f__Pseudomonadaceae;g__Pseudomonas_A;s__Pseudomonas_A stutzeri_T	2	moderate	none
Y28_bin.5	89.3448	92.45	0.93	0	2258593	97630	12_0	d__Bacteria;p__Proteobacteria;c__Gammaproteobacteria;o__Burkholderiales;f__Burkholderiaceae;g__;s__	1	near	low
Y28_bin.6	73.614	97.47	5.08	0	4628698	97297	30_0	d__Bacteria;p__Firmicutes_C;c__Negativicutes;o__Sporomusales;f__Sporomusaceae;g__Sporomusa;s__Sporomusa sphaeroides	1	near	medium
Y28_bin.7	57.1823	73.18	4.01	70.37	3203280	22962	19_0	d__Bacteria;p__Proteobacteria;c__Gammaproteobacteria;o__Pseudomonadales;f__Pseudomonadaceae;g__Pseudomonas_A;s__Pseudomonas_A stutzeri_AG	1	substantial	low
Y28_bin.9	93.0113	92.91	0.35	0	2619099	400568	37_0	d__Bacteria;p__Firmicutes_A;c__Clostridia;o__Peptostreptococcales;f__Anaerovoracaceae;g__Bacilliculturomica;s__	1	near	low
Y59_bin.1	37.4794	51.88	3.45	50	4436784	14089	32_0	d__Bacteria;p__Proteobacteria;c__Gammaproteobacteria;o__Enterobacterales;f__Enterobacteriaceae;g__Citrobacter;s__	1	moderate	low
Y59_bin.2	35.9652	56.17	4.23	0	1115005	6171	1_0	d__Bacteria;p__Firmicutes;c__Bacilli;o__Lactobacillales;f__Carnobacteriaceae;g__Carnobacterium_A;s__	1	moderate	low
Y59_bin.3	61.6211	67.54	1.75	100	3819817	11542	38_0	d__Bacteria;p__Proteobacteria;c__Gammaproteobacteria;o__Enterobacterales;f__Enterobacteriaceae;g__Providencia;s__Providencia rettgeri_A	1	moderate	low
Y59_bin.4	81.8134	93.85	2.86	39.13	3984633	15437	35_0	d__Bacteria;p__Proteobacteria;c__Gammaproteobacteria;o__Enterobacterales;f__Enterobacteriaceae;g__Hafnia;s__Hafnia proteus	1	near	low
Y59_bin.5	64.6356	63.43	0	0	4308223	20476	33_0	d__Bacteria;p__Proteobacteria;c__Gammaproteobacteria;o__Enterobacterales;f__Enterobacteriaceae;g__Citrobacter;s__Citrobacter braakii	1	moderate	none
Y59_bin.6	98.3602	99.05	0.5	0	4121978	331402	13_0	d__Bacteria;p__Proteobacteria;c__Gammaproteobacteria;o__Burkholderiales;f__Burkholderiaceae;g__Candidimonas_A;s__Candidimonas_A sp002849615	1	near	low
Y59_bin.7	34.0918	50.5	3.45	0	1838283	3834	3_0	d__Bacteria;p__Firmicutes;c__Bacilli;o__Lactobacillales;f__Enterococcaceae;g__Enterococcus_A;s__Enterococcus_A malodoratus	1	moderate	low
Y59_bin.8	86.6113	90.76	1.24	80	3147773	10437	36_0	d__Bacteria;p__Proteobacteria;c__Gammaproteobacteria;o__Enterobacterales;f__Enterobacteriaceae;g__Morganella;s__Morganella morganii_A	1	near	low
Y59_bin.9	91.7009	99.45	1.82	0	2492999	39972	31_0	d__Bacteria;p__Firmicutes;c__Bacilli;o__Lactobacillales;f__Carnobacteriaceae;g__Carnobacterium_A;s__Carnobacterium_A mobile	1	near	low
Y60_bin.10	96.171	97.73	0.63	33.33	4431739	45934	34_0	d__Bacteria;p__Proteobacteria;c__Gammaproteobacteria;o__Enterobacterales;f__Enterobacteriaceae;g__Citrobacter_A;s__Citrobacter_A amalonaticus	1	near	low
Y60_bin.11	34.0587	57.77	6	85.71	2912486	15570	16_0	d__Bacteria;p__Proteobacteria;c__Gammaproteobacteria;o__Pseudomonadales;f__Pseudomonadaceae;g__Pseudomonas_A;s__Pseudomonas_A stutzeri_AH	1	moderate	medium
Y60_bin.7	82.5075	81.03	0	0	2256077	71612	2_0	d__Bacteria;p__Firmicutes;c__Bacilli;o__Lactobacillales;f__Carnobacteriaceae;g__Atopostipes;s__	1	substantial	none
Y60_bin.8	78.0669	100	4.68	0	5537981	68197	5_0	d__Bacteria;p__Proteobacteria;c__Gammaproteobacteria;o__Enterobacterales;f__Shewanellaceae;g__Shewanella;s__Shewanella chilikensis	1	perfect	low
Y60_bin.9	99.1103	96.77	0	0	3258071	38094	23_1	d__Bacteria;p__Desulfobacterota;c__Desulfovibrionia;o__Desulfovibrionales;f__Desulfovibrionaceae;g__Oleidesulfovibrio;s__Oleidesulfovibrio alaskensis	2	near	none
Y70_bin.1	95.0902	98.71	1.03	0	2974999	91266	20_0	d__Bacteria;p__Desulfobacterota;c__Desulfuromonadia;o__Desulfuromonadales;f__Syntrophotaleaceae;g__;s__	1	near	low
Y70_bin.11	59.5896	65.52	1.72	100	1596859	6297	8_0	d__Bacteria;p__Proteobacteria;c__Gammaproteobacteria;o__Pseudomonadales;f__Pseudomonadaceae;g__Thiopseudomonas;s__Thiopseudomonas caeni	1	moderate	low
Y70_bin.13	92.1243	94.24	0.63	0	3004555	9302	21_0	d__Bacteria;p__Proteobacteria;c__Gammaproteobacteria;o__Enterobacterales;f__Aeromonadaceae;g__Zobellella_B;s__Zobellella_B taiwanensis	1	near	low
Y70_bin.14	99.6585	99.23	0.26	0	2883592	227559	26_0	d__Bacteria;p__Campylobacterota;c__Campylobacteria;o__Campylobacterales;f__Sulfurospirillaceae;g__UBA1877;s__	1	near	low
Y70_bin.15	76.0833	80.39	1.54	85.71	2221734	11484	9_1	d__Bacteria;p__Proteobacteria;c__Gammaproteobacteria;o__Pseudomonadales;f__Pseudomonadaceae;g__Pseudomonas_D;s__Pseudomonas_D yangmingensis	3	substantial	low
Y70_bin.2	47.4468	55.17	1.72	0	2608478	4503	10_0	d__Bacteria;p__Proteobacteria;c__Gammaproteobacteria;o__Pseudomonadales;f__Pseudomonadaceae;g__Pseudomonas_D;s__Pseudomonas_D bauzanensis	1	moderate	low
Y70_bin.3	73.912	93.92	4.43	25	4117163	9313	42_0	d__Bacteria;p__Verrucomicrobiota;c__Lentisphaeria;o__Victivallales;f__Victivallaceae;g__UBA5239;s__	1	near	low
Y70_bin.4	91.6965	92.49	0.67	33.33	2560581	37293	4_1	d__Bacteria;p__Proteobacteria;c__Gammaproteobacteria;o__Pseudomonadales;f__Pseudomonadaceae;g__Thiopseudomonas;s__	2	near	low
Y70_bin.5	44.8728	86.78	8.7	7.14	2714157	6969	11_0	d__Bacteria;p__Proteobacteria;c__Gammaproteobacteria;o__Pseudomonadales;f__Nitrincolaceae;g__Marinobacterium;s__	1	substantial	medium
Y70_bin.6	94.7143	95.98	0.6	33.33	2795294	93022	6_0	d__Bacteria;p__Proteobacteria;c__Gammaproteobacteria;o__Pseudomonadales;f__Pseudomonadaceae;g__Thiopseudomonas;s__	1	near	low
Y70_bin.7	57.7191	63.95	1.42	0	2255346	4348	28_0	d__Bacteria;p__Firmicutes_A;c__Clostridia;o__Peptostreptococcales;f__Natronincolaceae;g__Alkaliphilus_B;s__	1	moderate	low
Y70_bin.8	94.7541	97.36	0.86	0	3665114	194144	25_0	d__Bacteria;p__Deferribacterota;c__Deferribacteres;o__Deferribacterales;f__Denitrovibrionaceae;g__Geovibrio;s__Geovibrio sp001603805	1	near	low
Y70_bin.9	69.5264	70.07	0.46	0	2214432	2605	24_1	d__Bacteria;p__Synergistota;c__Synergistia;o__Synergistales;f__Dethiosulfovibrionaceae;g__Dethiosulfovibrio;s__	2	substantial	low
Y98_bin.1	89.6288	91.59	0.77	75	3852095	33318	41_0	d__Bacteria;p__Proteobacteria;c__Gammaproteobacteria;o__Enterobacterales;f__Shewanellaceae;g__Shewanella;s__Shewanella putrefaciens	1	near	low
Y98_bin.2	52.1676	60.27	2.02	12.5	2508667	2684	14_1	d__Bacteria;p__Proteobacteria;c__Gammaproteobacteria;o__Pseudomonadales;f__Pseudomonadaceae;g__Pseudomonas_A;s__Pseudomonas_A stutzeri	2	moderate	low
Y98_bin.3	89.4649	91.23	0.58	0	3760733	14783	22_0	d__Bacteria;p__Proteobacteria;c__Gammaproteobacteria;o__Enterobacterales;f__Aeromonadaceae;g__Aeromonas;s__Aeromonas salmonicida	1	near	low
Y98_bin.4	92.1093	97.7	1.65	0	3112968	167051	7_1	d__Bacteria;p__Proteobacteria;c__Gammaproteobacteria;o__Pseudomonadales;f__Pseudomonadaceae;g__Thiopseudomonas;s__	4	near	low

## Sheet: Table S6. Bin abundance
Table S6. Abundance of MAG in metagenomes.
Genomic bins	Phylum	Y59	Y28	Y60	Y98	Y70
Y28_bin.1	Bacteroidota	0.001751	15.9536	0.004697	0.102838	6.35483
Y28_bin.12	Bacteroidota	0	6.00615	0	0	0.144532
Y70_bin.14	Campylobacterota	9.29544	7.31644	0.056325	0.045401	2.35504
Y70_bin.8	Deferribacterota	0	6.24509	0.114253	0	0.411638
Y70_bin.9	Synergistota	8.17614	10.3034	5.04359	0.11738	6.00867
Y70_bin.3	Verrucomicrobiota	0.164786	8.30032	0.676589	0.160418	2.27603
Y60_bin.9	Desulfobacterota	2.81219	8.0099	0.795608	0.029577	3.51148
Y70_bin.1	Desulfobacterota	0.006955	6.42237	0.108944	30.3503	0.576095
Y28_bin.11	Firmicutes	0.001615	15.5711	0.120606	0.014216	0.154355
Y28_bin.6	Firmicutes	0	97.2825	1.10039	0.06296	1.44535
Y28_bin.9	Firmicutes	0.000734	16.6593	0.035751	0.006711	0.152992
Y59_bin.2	Firmicutes	0.011844	6.53821	0.68193	0.068013	2.61679
Y59_bin.7	Firmicutes	2.9555	7.94058	2.95846	0.041365	4.81418
Y59_bin.9	Firmicutes	6.76956	6.88062	0.959732	0.0349015	4.13041
Y60_bin.7	Firmicutes	8.1977	7.80638	2.74826	0.026588	0.60824
Y70_bin.7	Firmicutes	10.2818	14.3032	18.9377	0.059549	6.11433
Y28_bin.10	Fusobacteriota	0	11.7975	2.03462	0	2.47668
Y28_bin.13	Gammaproteobacteria	24.5208	12.0815	3.7218	0.080341	11.1441
Y28_bin.14	Gammaproteobacteria	44.4862	8.74745	43.3207	0.191894	81.2971
Y28_bin.3	Gammaproteobacteria	0.019537	8.09539	0.235704	0	18.122
Y28_bin.4	Gammaproteobacteria	1.20417	35.3544	2.35888	0.03478	20.3083
Y28_bin.5	Gammaproteobacteria	0.021721	33.3658	0.122077	0.022638	2.80974
Y28_bin.7	Gammaproteobacteria	8.6914	99.8776	0.938851	0.051461	2.88191
Y59_bin.1	Gammaproteobacteria	0.001252	90.9302	0.68925	0.06161	0.852409
Y59_bin.3	Gammaproteobacteria	0	9.26623	1.06072	0.050169	1.75634
Y59_bin.4	Gammaproteobacteria	2.59254	6.80874	3.49333	0	3.41536
Y59_bin.5	Gammaproteobacteria	0.016801	17.9305	0.364403	0.07476	0.57914
Y59_bin.6	Gammaproteobacteria	4.40656	6.90824	0.677851	146.363	1.26818
Y59_bin.8	Gammaproteobacteria	0.016599	6.62044	0.346784	0.089096	0.555934
Y60_bin.10	Gammaproteobacteria	1.12707	7.11757	1.03948	0.128775	16.0535
Y60_bin.11	Gammaproteobacteria	10.0225	29.0199	10.7171	0.092486	5.86025
Y60_bin.8	Gammaproteobacteria	2.88209	6.85268	0.891315	0.050041	2.07039
Y70_bin.11	Gammaproteobacteria	1.93345	8.18391	1.30583	0.076154	2.57656
Y70_bin.13	Gammaproteobacteria	1.12094	35.1864	2.34848	0.136022	4.93717
Y70_bin.15	Gammaproteobacteria	9.14692	397.26	80.0966	0.040276	4.64917
Y70_bin.2	Gammaproteobacteria	1.98961	7.61144	0.43421	0.076403	4.34032
Y70_bin.4	Gammaproteobacteria	0.152518	7.08206	0.567162	0.11102	1.49914
Y70_bin.5	Gammaproteobacteria	2.07819	8.06772	2.93506	0.035074	6.23287
Y70_bin.6	Gammaproteobacteria	3.33423	7.10302	0.860003	0	2.26632
Y98_bin.1	Gammaproteobacteria	2.22356	7.3346	1.60416	0	2.44804
Y98_bin.2	Gammaproteobacteria	4.79001	15.4518	4.442	0.113027	6.33683
Y98_bin.3	Gammaproteobacteria	1.79332	6.65171	0.731854	0.043201	2.80571
Y98_bin.4	Gammaproteobacteria	3.96697	7.16232	3.54263	0.045443	13.5996

## Sheet: Table S7. Expression by RT-qPCR
Table S7. Gene relative expression abundance by RT-qPCR, quantified by 2^(-∆∆CT ) method.
	Sample id	Date	dsrA	dsrB	nosZ	napA
Initial Stage	Y14	2020.5.22	8.15194e-05	7.22478e-05	0.000137798	0.000146754
	Y26	2020.6.9	3.06759e-05	1.35238e-05	0.000503631	0.000122351
	Y28	2020.6.15	7.56797e-05	0.000189235	6.93722e-05	0.000151278
	Y39	2020.6.9	0.000276305	0.000243758	9.70703e-05
	Y52	2020.7.7	0.000146881	2.06768e-05	8.87502e-05	0.000145987
	Y50	2020.7.23	0.000155015	0.000105692	4.17371e-05	0.000778792
Post-stimulation	Y68	2020.8.3		0.00306922	0.00475527	0.00603295
	Y69	2020.8.3	0.00194327	0.00181277	0.000835328	0.00170241
	Y70	2020.8.7	0.000455087	0.00146193	0.000795422	0.00204375
	Y75	2020.8.12	0.00125446	0.00140698	0.00125469	0.00335843
	Y74	2020.8.12	0.025345	0.00839492		0.00623501
	Y76	2020.8.14	0.0259352	0.00295013	0.00514558	0.00573257
Long-term (Sep, Oct)	Y89	2020.8.26	0.00202867	0.00478619	0.00504052	0.0101685
	Y93	2020.9.1	0.00528179	0.00407969	0.00480633	0.0180155
	Y94	2020.9.1	0.00214401	0.000764924	0.00641847	0.00451813
	Y95	2020.9.5	0.0009282	0.000572536	0.00153412	0.00221478
	Y107	2022.9.19	0.00239453	0.00132488	0.00943566	0.00206245
	Y130	2020.10.5	0.00114243	0.000501162	0.00666612	0.0080908
	Y138	2020.10.10	0.000861423	0.000731808	0.00125529	0.00276374
	Y143	2020.10.11	0.007042	0.000122002	0.000201451	0.00207573
ps. value is calculated by 2^(-CT_target gene)/2^(-CT_16S), using 16S as internal reference
Fold-change of gene expression
		Date	dsrA	dsrB	nosZ	napA	Avg_dsrA	Avg_dsrB	Avg_nosZ	Avg_napA
Initial Stage	Y14	2020.5.22	0.63847	0.671934	0.8811	0.545489	1	1	1	1
	Y26	2020.6.9	0.240258	0.125777	3.22029	0.454783
	Y28	2020.6.15	0.592733	1.75996	0.443575	0.562304
	Y39	2020.6.9	2.16405	2.26705	0.620681
	Y52	2020.7.7	1.15039	0.192303	0.567481	0.542636
	Y50	2020.7.23	1.2141	0.982974	0.266873	2.89479
Post-stimulation	Y68	2020.8.3		28.545	30.4058	22.4246	86.05	29.6033	16.352	15.5533
	Y69	2020.8.3	15.2199	16.8595	5.34121	6.32791
	Y70	2020.8.7	3.5643	13.5965	5.08604	7.59668
	Y75	2020.8.12	9.82505	13.0855	8.02265	12.4834
	Y74	2020.8.12	198.505	78.0762		23.1757
	Y76	2020.8.14	203.128	27.4374	32.9015	21.3081
Long-term (Sep, Oct)	Y89	2020.8.26	15.8888	44.5135	32.2298	37.7964	21.365	14.975	28.26	23.1888
	Y93	2020.9.1	41.3677	37.9428	30.7323	66.9641
	Y94	2020.9.1	16.7922	7.1141	41.0406	16.794
	Y95	2020.9.5	7.26978	5.32482	9.80937	8.23239
	Y107	2022.9.19	18.7543	12.322	60.3329	7.66617
	Y130	2020.10.5	8.94762	4.66101	42.6241	30.0737
	Y138	2020.10.10	6.74677	6.80611	8.02652	10.2729
	Y143	2020.10.11	55.1538	1.13467	1.28811	7.71553
